# Supplementary material for: Standardized multi-omics of Earth’s microbiomes reveals microbial and metabolite diversity
Source: Nat Microbiol. 2022 Nov 28;7(12):2128–50. doi: 10.1038/s41564-022-01266-x (PMC9712116; doi:10.1038/s41564-022-01266-x)
Supplement: Supplementary file 3 — Supplementary Tables 1–10. [file 41564_2022_1266_MOESM3_ESM.xlsx]

## Sheet: Table S1
Table S1 | Study metadata, including study identifiers, principal investigator, title, sampling method, number of samples, environmental package, the Earth Microbiome Project Ontology (EMPO) level 3 (version 1), EMPO level 4 (version 2), scientific justification, and the metadata columns available for each study. EMPO recognizes strong gradients that structure microbial communities, and thus clas…
emp500_study_id	emp500_principal_investigator	emp500_title	sampling_method	number_of_samples	environmental_package	empo_3_v1	empo_4_v2	scientific_justification	metadata_columns
1	Kshtrika	Biota oil	bulk	14	misc environment	Subsurface (non-saline)	Subsurface (non-saline)	Explorative study of oil-based microbial communities and metabolites. Samples proved very difficult for DNA and metabolite extraction and are not recommended for inclusion in meta-analysis.	taxon_id, scientific_name, host_subject_id, description, physical_specimen_location, physical_specimen_remaining, collection_timestamp, latitude, longitude, investigation_type, geo_loc_name, env_biome, env_feature, env_material, env_package, sample_type, elevation, depth, altitude, project_name, tier
2	Berry	Postglacial pond sediment profiles	bulk	20	sediment	Sediment (non-saline)	Sediment (non-saline)	Historical sediment depth profiles from three separate ponds, one core each, that act as chronosequences enabling comparison with pollen dating of human settlement patterns. The dates span two phases: 1- before and after European settlement and 2- a recent phase that seems to correspond with increased carbon particulate depositions (microchar).	taxon_id, scientific_name, host_subject_id, description, physical_specimen_location, physical_specimen_remaining, collection_timestamp, latitude, longitude, investigation_type, geo_loc_name, env_biome, env_feature, env_material, env_package, sample_type, altitude, depth, elevation, samp_store_dur, samp_store_loc, samp_store_temp, project_name, tier
3	MacRae-Crerar	Mongolia soils (NSF PIRE)	bulk	12	soil	Soil (non-saline)	Soil (non-saline)	Northern Mongolia NSF PIRE climate change experiment (samples from 2009-2012, selected plots), nitrogen addition experiment (2012 samples), three habitat warming experiment (2009, 2010 samples from forest, steppe, riparian zone), and "Fairy rings" (expansive fungal growth of 100s of meters which were visually apparent as dark green stripes of grass, samples from 2012).	taxon_id, scientific_name, host_subject_id, description, sample_type, physical_specimen_location, physical_specimen_remaining, collection_timestamp, latitude, longitude, investigation_type, geo_loc_name, env_biome, env_feature, env_material, env_package, altitude, depth, elevation, block, slope, treatment, graze, water, vegetation, soil_moisture1, soil_moisture2, soil_moisture3, soil_moisture_ave…
5	Myrold	Tree-associated soils	bulk	12	soil	Soil (non-saline)	Soil (non-saline)	Aldir-fir nitrogen addition study containing two sites (low, high soil N) by two tree species (Douglas-fir, red alder) in three replicate blocks per site.	taxon_id, scientific_name, host_subject_id, description, sample_type, physical_specimen_location, physical_specimen_remaining, collection_timestamp, latitude, longitude, investigation_type, experimental_factor, depth, altitude, elevation, geo_loc_name, env_biome, env_feature, env_material, env_package, cur_land_use, cur_vegetation, water_content, water_content_soil_meth, store_cond, project_name,…
9	Zaneveld	Scleractinian corals	fractionated	22	host-associated, water	Animal secretion, Water (saline)	Animal secretion, Water (saline)	Mucus, tissue, and skeleton from two coral species (Pocillopora damicornis and Porites lobata) important for building reefs and as a model lab species, respectively, at two sites (Panama and Western Australia). The sample set allows analyses of the effects of environmental parameters, species, and anatomy.	taxon_id, scientific_name, host_subject_id, description, sample_type, physical_specimen_location, physical_specimen_remaining, collection_timestamp, latitude, longitude, investigation_type, experimental_factor, depth, altitude, elevation, geo_loc_name, env_biome, env_feature, env_material, env_package, site_name, reef_name, host_taxid, host_common_name_provided, field_host_name, field_host_genus_…
18	Thomas	Ocean sponges	fractionated	57	host-associated	Animal corpus	Animal corpus (saline)	Species-specific trends in the microbial fraction of sponge holobionts across 7 species of healthy sponges, 3 biological replicates each.	taxon_id, scientific_name, host_subject_id, description, sample_type, physical_specimen_location, physical_specimen_remaining, collection_timestamp, latitude, longitude, investigation_type, experimental_factor, depth, altitude, elevation, geo_loc_name, env_biome, env_feature, env_material, env_package, host_taxid, host_scientific_name, host_life_stage, host_disease_stat, temperature_deg_c, projec…
19	Thomas	Australian algae	swab	64	host-associated	Plant surface	Plant surface (saline)	Species-specific and health status-dependent trends in microbial community swabs and tissue samples of algae-associated microbiota across 6 species of algae taken from temperate Australian waters, healthy and stipe-rotted, at least 3 biological replicates per species-health status.	taxon_id, scientific_name, host_subject_id, description, sample_type, physical_specimen_location, physical_specimen_remaining, collection_timestamp, latitude, longitude, investigation_type, depth, altitude, elevation, geo_loc_name, env_biome, env_feature, env_material, env_package, host_common_name, host_taxid, host_scientific_name, host_life_stage, host_disease_stat, host_body_site, temperature_…
21	McMahon	Bioreactors for wastewater and anammox	bulk	17	wastewater/sludge	Water (non-saline)	Water (non-saline)	Novel communities from wastewater treatment systems: anammox bioreactors, enhanced biological phosphorus removal (EBPR) bioreactors, and nitritation reactors.	taxon_id, scientific_name, host_subject_id, description, sample_type, physical_specimen_location, physical_specimen_remaining, collection_timestamp, latitude, longitude, investigation_type, project_name, geo_loc_name, env_biome, env_feature, env_material, env_package, ammonium_mg_per_l, nitrite_mg_per_l, nitrate_mg_per_l, temperature_deg_c, volatile_suspended_solids_mg_per_l, oxy_stat_samp, ph, p…
23	Shade	Centralia soil	bulk	10	soil	Soil (non-saline)	Soil (non-saline)	Fire-affected, recovered, and reference soils from Centralia, Pennsylvania.	taxon_id, scientific_name, host_subject_id, description, sample_type, physical_specimen_location, physical_specimen_remaining, collection_timestamp, latitude, longitude, investigation_type, geo_loc_name, env_biome, env_feature, env_material, env_package, altitude, depth, elevation, ever_fire_affected, date_fire_elick_2011, temperature_deg_c, sieving_mm, ph, project_name, tier
26	Stewart	Marine oxygen minimum zone water	filter	8	water	Water (saline)	Water (saline)	Study of OMZ microbial nutrient cycling along gradients in oxygen, temperature, and depth.	taxon_id, scientific_name, host_subject_id, description, sample_type, physical_specimen_location, physical_specimen_remaining, collection_timestamp, latitude, longitude, investigation_type, project_name, geo_loc_name, env_biome, env_feature, env_material, env_package, altitude, depth, elevation, density, diss_oxygen, fluor, oxy_stat_samp, pressure_dbar, salinity_psu, samp_store_temp, temperature_…
27	King	Puhimau Hawai'i volcanic soil	bulk	21	soil	Soil (non-saline)	Soil (non-saline)	Succession in Hawaiian volcanic soils along extreme temperature gradients ranging from 23 to 70 C, surface and sub-surface soils.	taxon_id, scientific_name, host_subject_id, description, sample_type, physical_specimen_location, physical_specimen_remaining, collection_timestamp, latitude, longitude, investigation_type, project_name, geo_loc_name, env_biome, env_feature, env_material, env_package, altitude, depth, elevation, cur_vegetation, tier
33	Mayer	West Texas playa	bulk	7	sediment	Sediment (non-saline)	Sediment (non-saline)	Microbial communities in playas (temporary pools) subject to cycles of desiccation and flooding in West Texas.	taxon_id, scientific_name, host_subject_id, description, sample_type, physical_specimen_location, physical_specimen_remaining, collection_timestamp, latitude, longitude, investigation_type, project_name, geo_loc_name, env_biome, env_feature, env_material, env_package, altitude, depth, elevation, ammonium_mg_per_l, oxygen_mg_per_l, ph, salinity_psu, temperature_deg_c, tier
34	Mayer	Animas watershed	bulk	10	sediment	Sediment (non-saline)	Sediment (non-saline)	Community changes along gradients of pH, salinity, redox potential, and temperature in the Animas watershed in Texas.	taxon_id, scientific_name, host_subject_id, description, sample_type, physical_specimen_location, physical_specimen_remaining, collection_timestamp, latitude, longitude, investigation_type, project_name, geo_loc_name, env_biome, env_feature, env_material, env_package, altitude, depth, elevation, oxygen_mg_per_l, ph, redox_potential_millivolts, salinity_psu, temperature_deg_c, tier
36	Stegen	Permafrost soil	bulk	15	soil	Soil (non-saline)	Soil (non-saline)	Permafrost cores from 4 transects through a hydrological gradient within boreal closed mixed forest and boreal open needleaf forest in Caribou Poker Creek Research Watershed. Each transect runs 104 meters and consists of ~15 permafrost cores. Hypothesis is that changes in permafrost soil characteristics that exist along the hydrological gradient strongly will influence community composition, and …	taxon_id, scientific_name, host_subject_id, description, sample_type, physical_specimen_location, physical_specimen_remaining, collection_timestamp, latitude, longitude, investigation_type, project_name, geo_loc_name, env_biome, env_feature, env_material, env_package, altitude, depth, elevation, cur_land_use, cur_vegetation, cur_vegetation_meth, tier
37	Stegen	Hyporheic sediment	bulk	10	sediment	Sediment (non-saline)	Sediment (non-saline)	Organic and mineral active layer soil transects from CPCRW in Fairbanks, AK. Organic/peat and mineral soil samples from 3 transects through changes in boreal forest vegetation and absence/presence/depth of permafrost within the watershed: each transect runs 172-192 meters and consists of 27-30 sites with organic/peat and mineral soil samples at each site. The transects begin in birch dominated fo…	taxon_id, scientific_name, host_subject_id, description, sample_type, physical_specimen_location, physical_specimen_remaining, collection_timestamp, latitude, longitude, investigation_type, project_name, geo_loc_name, env_biome, env_feature, env_material, env_package, altitude, depth, elevation, carb_nitro_ratio, org_matter, samp_store_dur, samp_store_loc, samp_store_temp, tier
38	Stegen	Active layer soil	bulk	18	soil	Soil (non-saline)	Soil (non-saline)	Hyporheic sediments along a hydrological gradient from Columbia River site in Richland, WA. Sediments are from the hyporheic zone of the Columbia River along a hydrological gradient perpendicular to river flow. Hypothesis is that microbial community structure and function will be determined by hydrology and associated redox conditions along the transect. We expect these communities will be highly…	taxon_id, scientific_name, host_subject_id, sample_type, description, physical_specimen_location, physical_specimen_remaining, collection_timestamp, latitude, longitude, investigation_type, project_name, geo_loc_name, env_biome, env_feature, env_material, env_package, altitude, depth, elevation, cur_land_use, cur_vegetation, cur_vegetation_meth, horizon, horizon_meth, water_content, water_content…
39	Smith	Palmyra algae	bulk or swab	8	host-associated	Plant surface	Plant surface (saline)	Microbial communites of 8 species of algae from tropical waters in the Palmyra Atoll.	taxon_id, scientific_name, host_subject_id, description, sample_type, species_notes, physical_specimen_location, physical_specimen_remaining, collection_timestamp, latitude, longitude, investigation_type, project_name, geo_loc_name, env_biome, env_feature, env_material, env_package, altitude, depth, elevation, host_taxid, host_scientific_name, host_common_name_provided, site_name, tier
40	Metcalf	Mouse decomposition soil	bulk	14	soil	Soil (non-saline)	Soil (non-saline)	Soil samples from a time-series of mammalian corpse decomposition in different soil types.	taxon_id, scientific_name, host_subject_id, description, sample_type, physical_specimen_location, physical_specimen_remaining, collection_timestamp, latitude, longitude, investigation_type, project_name, experimental_factor, geo_loc_name, env_biome, env_feature, env_material, env_package, altitude, depth, elevation, ph, temperature_deg_c, harvest_event, harvest_time_days, soil_ctrl, soil_type, we…
42	Palenik	San Diego seawater	filter	20	water	Water (saline)	Water (saline)	Nearshore and offshore coastal waters of San Diego including depth profiles and the longstanding time-series at Scripps Pier.	taxon_id, scientific_name, host_subject_id, description, sample_type, physical_specimen_location, physical_specimen_remaining, collection_timestamp, latitude, longitude, investigation_type, project_name, geo_loc_name, env_biome, env_feature, env_material, env_package, altitude, depth, elevation, oxygen_mg_per_l, ph, salinity_psu, tier
43	Jensen	Ocean sediments	bulk	19	sediment	Sediment (saline)	Sediment (saline)	Deep-water and shallow-water ocean sediments from Azores, Belize, Yucatan, Bahamas, Mariana Islands, Palau, and San Diego, including at least 5 replicates per location.	taxon_id, scientific_name, host_subject_id, description, sample_type, physical_specimen_location, sample_info_free_text, physical_specimen_remaining, collection_timestamp, latitude, longitude, investigation_type, project_name, geo_loc_name, env_biome, env_feature, env_material, env_package, altitude, depth, elevation, site_description, tier
45	Roy-Chowdhury	Spanish hypersaline sandy soils	bulk	24	soil	Soil (non-saline)	Soil (non-saline)	Salinity gradient in hypersaline soils from salt marshes in Reserva de la Biosfera y Paraje Natural de las Marismas del Odiel, Spain.	taxon_id, scientific_name, host_subject_id, description, sample_type, physical_specimen_location, physical_specimen_remaining, collection_timestamp, latitude, longitude, investigation_type, project_name, experimental_factor, geo_loc_name, env_biome, env_feature, env_material, env_package, altitude, depth, elevation, cur_land_use, cur_vegetation, flooding, horizon, sieving_mm, water_content, water…
46	Makhalanyane	Namibia gravel plain gradient soils	bulk	10	soil	Soil (non-saline)	Soil (non-saline)	Elevation gradient in gravel plain soils from Namibia.	taxon_id, scientific_name, host_subject_id, description, sample_type, physical_specimen_location, physical_specimen_remaining, collection_timestamp, latitude, longitude, investigation_type, project_name, experimental_factor, geo_loc_name, env_biome, env_feature, env_material, env_package, altitude, depth, elevation, ph, ammonium_mg_per_l, nitrate_mg_per_l, phosphorus_mg_per_l, sodium_mg_per_l, po…
47	Makhalanyane	Namibia dune aridity gradient soils	bulk	9	soil	Soil (non-saline)	Soil (non-saline)	Aridity gradient in dune soils from Namibia.	taxon_id, scientific_name, host_subject_id, description, sample_type, physical_specimen_location, physical_specimen_remaining, collection_timestamp, latitude, longitude, investigation_type, project_name, experimental_factor, geo_loc_name, env_biome, env_feature, env_material, env_package, altitude, depth, elevation, ph, ammonium_mg_per_l, nitrate_mg_per_l, phosphorus_mg_per_l, sodium_mg_per_l, po…
50	Girguis	Whale feces	bulk	12	host-associated	Animal distal gut	Animal distal gut (saline)	Fecal material from humpback, sei, right, and fin whales, up to 4 replicates per species.	taxon_id, scientific_name, host_subject_id, description, sample_type, physical_specimen_location, physical_specimen_remaining, collection_timestamp, latitude, longitude, investigation_type, project_name, geo_loc_name, env_biome, env_feature, env_material, env_package, altitude, depth, elevation, host_common_name, host_scientific_name, host_taxid, host_subject_id.1, host_life_stage, host_sex, diet…
51	Song	Captive terrestrial mammal feces	bulk	20	host-associated	Animal distal gut	Animal distal gut (non-saline)	Fecal samples of 20 different species of mammals in captivity.	taxon_id, scientific_name, host_subject_id, description, sample_type, physical_specimen_location, physical_specimen_remaining, collection_timestamp, latitude, longitude, investigation_type, project_name, geo_loc_name, env_biome, env_feature, env_material, env_package, altitude, depth, elevation, host_taxid, host_common_name, host_scientific_name, host_age, host_life_stage, host_sex, host_body_hab…
52	Song	Captive herp feces	bulk	15	host-associated	Animal distal gut	Animal distal gut (non-saline)	Fecal samples of 15 different species of reptiles in captivity.	taxon_id, scientific_name, host_subject_id, description, sample_type, physical_specimen_location, physical_specimen_remaining, collection_timestamp, latitude, longitude, investigation_type, project_name, geo_loc_name, env_biome, env_feature, env_material, env_package, altitude, depth, elevation, host_taxid, host_common_name, host_scientific_name, host_age, host_life_stage, host_sex, host_body_hab…
53	Song	Captive bird feces	bulk	15	host-associated	Animal distal gut	Animal distal gut (non-saline)	Fecal samples of 15 different species of birds in captivity.	taxon_id, scientific_name, host_subject_id, description, sample_type, physical_specimen_location, physical_specimen_remaining, collection_timestamp, latitude, longitude, investigation_type, project_name, geo_loc_name, env_biome, env_feature, env_material, env_package, altitude, depth, elevation, host_taxid, host_common_name, host_scientific_name, host_age, host_life_stage, host_sex, host_body_hab…
54	Sandin	Fish gut contents	bulk	15	host-associated	Animal proximal gut	Animal proximal gut (saline)	Gut contents of up to 4 replicates of Achilles tang, Pacific hagfish, black surfperch, jacksmelt, leopard shark, and opaleye.	taxon_id, scientific_name, host_subject_id, description, sample_type, physical_specimen_location, physical_specimen_remaining, collection_timestamp, latitude, longitude, investigation_type, project_name, geo_loc_name, env_biome, env_feature, env_material, env_package, altitude, depth, elevation, host_taxid, host_common_name, host_scientific_name, host_age, host_life_stage, host_sex, chem_administ…
56	Schmidt	Peru and Nepal alpine soils	bulk	26	soil	Soil (non-saline)	Soil (non-saline)	Gradients in soil water content from high-elevation sites in the Mustang Region in Nepal and the Puca Glacier retreat in Peru.	taxon_id, scientific_name, host_subject_id, description, sample_type, physical_specimen_location, physical_specimen_remaining, collection_timestamp, latitude, longitude, investigation_type, project_name, geo_loc_name, env_biome, env_feature, env_material, env_package, altitude, depth, elevation, cur_land_use, sieving, water_content, water_content_soil_meth, samp_vol_we_dna_ext, pool_dna_extracts,…
58	Tucker	Coal and coal-associated water	filter	16	misc environment	Subsurface (non-saline)	Subsurface (non-saline)	Coal and coal-associated water samples from Black Warrior Basin, Central Appalachia, the Colorado Formation, and the Illinois Formation.	taxon_id, scientific_name, host_subject_id, description, sample_type, physical_specimen_location, physical_specimen_remaining, collection_timestamp, latitude, longitude, investigation_type, project_name, geo_loc_name, env_biome, env_feature, env_material, env_package, altitude, depth, elevation, tier
59	Myrold	Oregon soils	bulk	22	soil	Soil (non-saline)	Soil (non-saline)	Changes in soil microbial communities across 22 unique soil types (US Soil Taxonomy).	taxon_id, scientific_name, host_subject_id, description, sample_type, physical_specimen_location, physical_specimen_remaining, collection_timestamp, latitude, longitude, investigation_type, project_name, experimental_factor, depth, altitude, elevation, geo_loc_name, env_biome, env_feature, env_material, env_package, altitude.1, depth.1, elevation.1, cur_land_use, water_content, water_content_soil…
62	Pinto	Costa Rican leaf-cutter ant soils	bulk	24	soil	Soil (non-saline)	Soil (non-saline)	Microbial communities and symbioses of soil surrounding fungus gardens (soil excavated by the ants, from chamber directly in contact with bottom of garden, from side of garden chamber, or not associated with the ant nest) of leaf-cutting ants (Atta cephalotes and Atta colombica).	taxon_id, scientific_name, host_subject_id, description, physical_specimen_location, physical_specimen_remaining, collection_timestamp, latitude, longitude, investigation_type, project_name, geo_loc_name, env_biome, env_feature, env_material, env_package, elevation, depth, altitude, host_common_name, host_taxid, host_scientific_name, host_sex, samp_store_temp, tier
63	Pinto	Costa Rican leaf-cutter ant and bee material	bulk	28	host-associated	Plant detritus	Plant detritus (non-saline)	Microbial communities and symbiosis of fungus gardens (top, bottom, refuse dump) of leaf-cutting ants (Atta cephalotes and Atta colombica) and from the different components of stingless bees colonies (Tetragonisca angustula).	taxon_id, scientific_name, host_subject_id, description, sample_type, physical_specimen_location, physical_specimen_remaining, collection_timestamp, latitude, longitude, investigation_type, project_name, geo_loc_name, env_biome, env_feature, env_material, env_package, altitude, depth, elevation, host_taxid, host_common_name, host_sex, host_substrate, samp_store_temp, tier
65	Angenent	Rumen animals and bioreactor	bulk	9	host-associated	Animal proximal gut	Animal proximal gut (non-saline)	Anaerobic microbial fermentation in corn beer fermentation bioreactors.	taxon_id, scientific_name, host_subject_id, description, sample_type, physical_specimen_location, physical_specimen_remaining, collection_timestamp, latitude, longitude, investigation_type, project_name, geo_loc_name, env_biome, env_feature, env_material, env_package, elevation, depth, altitude, tier
68	Bittleston	Pitcher plant fluids	bulk	15	plant-associated	Plant surface	Plant surface (non-saline)	Microbial communities of pitcher plants from Baldwin County (Alabama), Bukit Timah Nature Reserve, Eglin Air Force Base, Harvard Forest, Maliau Basin Conservation Area, Two Peoples Bay Nature Reserve, and Weeks Bay.	taxon_id, scientific_name, host_subject_id, description, sample_type, physical_specimen_location, physical_specimen_remaining, collection_timestamp, latitude, longitude, investigation_type, project_name, geo_loc_name, env_biome, env_feature, env_material, env_package, altitude, depth, elevation, tier
71	Seedorf	Singapore plant-associated soils	bulk	14	soil	Soil (non-saline)	Soil (non-saline)	Oil palm tree-associated soils from Singapore, including soils directly below wildtype African oil palm, tenera type African oil palm, wildtype Jatropha curcas, Jatropha curcas in research plantation, and Musa acuminata in research plantation.	taxon_id, scientific_name, host_subject_id, description, sample_type, physical_specimen_location, physical_specimen_remaining, collection_timestamp, latitude, longitude, investigation_type, project_name, geo_loc_name, env_biome, env_feature, env_material, env_package, altitude, depth, elevation, climate_environment, host_age, host_common_name, host_height, oxy_stat_samp, samp_store_temp, temperat…
72	Distel	Shipworm tissue and wood	fractionated	15	host-associated	Animal corpus, Animal proximal gut, Surface (non-saline)	Animal corpus, Animal proximal gut, Surface (non-saline)	Bivalve-microbe-mediated cellulose degradation in shipworms. Samples include gill, siphon, and entire visceral mass of several individuals of Bankia setacea, fecal matter of Bankia setacea and Lyrodus pedicellatus, and wood substrate.	taxon_id, scientific_name, host_subject_id, description, sample_type, physical_specimen_location, physical_specimen_remaining, collection_timestamp, latitude, longitude, investigation_type, project_name, geo_loc_name, env_biome, env_feature, env_material, env_package, host_taxid, host_common_name, host_scientific_name, body_habitat, body_site, body_product, diet, tier
74	Bowen	Massachusetts salt marsh sediments	bulk	16	sediment	Sediment (saline)	Sediment (saline)	Salt marsh sediments from Plum Island LTER sites in Rowley, Massachusetts, at Sweeney Creek, West Creek, ClubHead Creek, and Nelson Creek.	taxon_id, scientific_name, host_subject_id, description, sample_type, physical_specimen_location, physical_specimen_remaining, collection_timestamp, latitude, longitude, investigation_type, project_name, geo_loc_name, env_biome, env_feature, env_material, env_package, altitude, depth, elevation, tier
75	Song	Captive aquatic mammal feces	bulk	5	host-associated	Animal distal gut	Animal distal gut (non-saline)	Fecal samples of Florida manatee (2 replicates) and two species of otters.	taxon_id, scientific_name, host_subject_id, description, sample_type, physical_specimen_location, physical_specimen_remaining, collection_timestamp, latitude, longitude, investigation_type, project_name, geo_loc_name, env_biome, env_feature, env_material, env_package, altitude, depth, elevation, host_taxid, host_common_name, host_scientific_name, host_age, host_life_stage, host_sex, host_body_hab…
76	Minich	Livestock feces	bulk	6	host-associated	Animal distal gut	Animal distal gut (non-saline)	Fecal material from chicken, cattle, helmeted guineafowl, pig, and common quail.	taxon_id, scientific_name, host_subject_id, description, sample_type, physical_specimen_location, physical_specimen_remaining, collection_timestamp, latitude, longitude, investigation_type, project_name, geo_loc_name, env_biome, env_feature, env_material, env_package, altitude, depth, elevation, host_taxid, host_common_name, host_scientific_name, body_habitat, body_site, body_product, tier
77	Tait	English Channel water	filter	9	water	Water (saline)	Water (saline)	Seasonal and depth gradients in seawater communities at longstanding time-series site L4 in the English Channel.	taxon_id, scientific_name, host_subject_id, description, sample_type, physical_specimen_location, physical_specimen_remaining, collection_timestamp, latitude, longitude, investigation_type, project_name, experimental_factor, geo_loc_name, env_biome, env_feature, env_material, env_package, altitude, depth, elevation, tier
78	Tait	English Channel sediment	bulk	3	sediment	Sediment (saline)	Sediment (saline)	Seasonal and depth gradients in sediment communities at longstanding time-series site L4 in the English Channel.	taxon_id, scientific_name, host_subject_id, description, sample_type, physical_specimen_location, physical_specimen_remaining, collection_timestamp, latitude, longitude, investigation_type, project_name, experimental_factor, geo_loc_name, env_biome, env_feature, env_material, env_package, altitude, depth, elevation, tier
81	Metcalf	Mouse decomposition skin	bulk	3	host-associated	Animal corpus	Animal corpus (non-saline)	Mouse skin samples from a time-series of mammalian corpse decomposition in different soil types.	taxon_id, scientific_name, host_subject_id, description, sample_type, physical_specimen_location, physical_specimen_remaining, collection_timestamp, latitude, longitude, investigation_type, project_name, experimental_factor, geo_loc_name, env_biome, env_feature, env_material, env_package, altitude, depth, elevation, host_taxid, host_common_name, host_scientific_name, body_habitat, body_product, b…
82	Uren	Michigan forest lichen	bulk	12	plant-associated	Fungus corpus	Fungus corpus (non-saline)	Microbial communities of lichen thallus and lichen-associated soils in bogs or on rocks in a Michigan forest.	taxon_id, scientific_name, host_subject_id, description, sample_type, physical_specimen_location, physical_specimen_remaining, collection_timestamp, latitude, longitude, investigation_type, project_name, experimental_factor, geo_loc_name, env_biome, env_feature, env_material, env_package, altitude, depth, elevation, tier
84	Rohwer	Franz Josef Land glacier soils and water	bulk	15	soil, water	Soil (non-saline), Water (non-saline)	Soil (non-saline), Water (non-saline)	Arctic glacier transect from Hook Island and Luigi Island in Franz Josef Land.	taxon_id, scientific_name, host_subject_id, description, sample_type, physical_specimen_location, physical_specimen_remaining, collection_timestamp, latitude, longitude, investigation_type, project_name, site_name, transect_info, geo_loc_name, env_biome, env_feature, env_material, env_package, altitude, depth, elevation, tier
85	Rohwer	Iberia and Guatemala deep-sea sediments	bulk	27	sediment	Sediment (saline)	Sediment (saline)	Deep marine sediments from Guatemala Basin and Iberian Abyssal Plain.	taxon_id, scientific_name, host_subject_id, description, sample_type, physical_specimen_location, physical_specimen_remaining, collection_timestamp, latitude, longitude, investigation_type, project_name, geo_loc_name, env_biome, env_feature, env_material, env_package, altitude, depth, elevation, site_name, hole, leg, core, section, interval, mbsf, mbsf2, notes, tier
86	Rohwer	Mexico microbial mats	bulk	3	microbial mat/biofilm, sediment	Surface (saline), Sediment (saline)	Surface (saline), Sediment (saline)	Microbial mats and sediment from Guerrero Negro and Cuatro Cienegas Basin in Mexico.	taxon_id, scientific_name, host_subject_id, description, sample_type, physical_specimen_location, physical_specimen_remaining, collection_timestamp, latitude, longitude, investigation_type, project_name, geo_loc_name, env_biome, env_feature, env_material, env_package, altitude, depth, elevation, tier
88	Mousseau	Chernobyl vole feces	bulk	112	host-associated	Animal distal gut	Animal distal gut (non-saline)	Fecal samples from voles exposed to varying levels of radiation in the Chernobyl Exclusion Zone (CEZ).	taxon_id, scientific_name, host_subject_id, description, sample_type, physical_specimen_location, physical_specimen_remaining, collection_timestamp, latitude, longitude, investigation_type, project_name, experimental_factor, geo_loc_name, env_biome, env_feature, env_material, env_package, altitude, depth, elevation, host_taxid, host_common_name, host_scientific_name, body_habitat, body_site, body…

## Sheet: Table S2
Table S2 | Summary of data generated across eight layers for each sample. Read counts are shown for sequence data.
sample name	16S	18S	ITS	shotgun metagenomic	lc-msms	gcms
13114.angenent.65.s001	53525	103312	302905	10443561	TRUE	TRUE
13114.angenent.65.s002	159869	67791	266339	12716323	TRUE	TRUE
13114.angenent.65.s003	31242	FALSE	FALSE	1813547	FALSE	FALSE
13114.angenent.65.s004	37541	FALSE	FALSE	3711056	FALSE	FALSE
13114.angenent.65.s005	127807	135445	86347	4697336	TRUE	TRUE
13114.angenent.65.s006	39481	90884	33439	3123931	TRUE	TRUE
13114.angenent.65.s007	90201	165656	125655	13106283	TRUE	TRUE
13114.angenent.65.s008	33883	FALSE	FALSE	2356117	FALSE	FALSE
13114.angenent.65.s009	36237	FALSE	FALSE	2632055	FALSE	FALSE
13114.berry.2.s001	72149	121274	2003	12858750	TRUE	TRUE
13114.berry.2.s002	100353	89939	4163	13034781	TRUE	TRUE
13114.berry.2.s003	46923	103613	2933	13640507	TRUE	TRUE
13114.berry.2.s004	101912	247617	573	6355810	TRUE	TRUE
13114.berry.2.s005	83799	44135	490	3219287	TRUE	TRUE
13114.berry.2.s006	14716	28279	279	9615256	TRUE	TRUE
13114.berry.2.s007	64774	205835	13893	3081491	TRUE	TRUE
13114.berry.2.s008	162908	229570	46227	15823305	TRUE	TRUE
13114.berry.2.s009	138059	275862	8622	14497052	TRUE	TRUE
13114.berry.2.s010	139871	173365	504	9802326	TRUE	TRUE
13114.berry.2.s011	145077	243816	941	9211503	TRUE	TRUE
13114.berry.2.s012	7780	119326	724	3574746	TRUE	TRUE
13114.berry.2.s013	117105	125568	26894	14528843	TRUE	TRUE
13114.berry.2.s014	119943	224032	6458	14249291	TRUE	TRUE
13114.berry.2.s015	25255	151408	797	7711033	TRUE	TRUE
13114.berry.2.s016	104197	144340	13967	11955206	TRUE	TRUE
13114.berry.2.s017	72049	134822	3968	8361807	TRUE	TRUE
13114.berry.2.s018	31271	59903	866	9909138	TRUE	TRUE
13114.berry.2.s019	112954	162394	18	7398499	TRUE	TRUE
13114.berry.2.s020	78734	116100	147	14562487	TRUE	TRUE
13114.bittleston.68.s001	41079	104006	30635	3703541	TRUE	TRUE
13114.bittleston.68.s002	32587	243123	71092	11741353	TRUE	TRUE
13114.bittleston.68.s003	59719	105138	113078	11030244	TRUE	TRUE
13114.bittleston.68.s004	36496	69856	5757	11644282	FALSE	TRUE
13114.bittleston.68.s005	26014	69036	289	11639541	TRUE	TRUE
13114.bittleston.68.s006	35456	62849	10373	10136982	TRUE	TRUE
13114.bittleston.68.s007	32866	116115	14021	9990613	TRUE	TRUE
13114.bittleston.68.s008	42990	80266	31839	11451837	TRUE	TRUE
13114.bittleston.68.s009	23388	31257	11817	3363432	TRUE	TRUE
13114.bittleston.68.s010	88658	74589	288610	3577448	TRUE	TRUE
13114.bittleston.68.s011	21760	24223	369576	774604	TRUE	TRUE
13114.bittleston.68.s012	24581	50077	120054	2895010	TRUE	TRUE
13114.bittleston.68.s013	36854	88637	85089	95415	FALSE	TRUE
13114.bittleston.68.s014	8914	42918	61532	3081432	TRUE	TRUE
13114.bittleston.68.s015	11932	21059	124863	1517911	TRUE	TRUE
13114.bowen.74.s001	120392	109282	86652	15071594	TRUE	TRUE
13114.bowen.74.s002	107631	114908	34468	13544095	TRUE	TRUE
13114.bowen.74.s003	52900	106541	49602	11093244	TRUE	TRUE
13114.bowen.74.s004	98011	176066	25941	11756206	TRUE	TRUE
13114.bowen.74.s005	135568	125202	27045	9744319	TRUE	TRUE
13114.bowen.74.s006	98149	163951	51221	10967182	TRUE	TRUE
13114.bowen.74.s007	29803	99140	17786	10954555	TRUE	TRUE
13114.bowen.74.s008	62944	132537	3828	3308907	TRUE	TRUE
13114.bowen.74.s009	45254	129160	26198	12647235	TRUE	TRUE
13114.bowen.74.s010	50764	103706	25653	749094	TRUE	TRUE
13114.bowen.74.s011	90978	153785	53075	14528729	TRUE	TRUE
13114.bowen.74.s012	126504	185951	34806	13401542	TRUE	TRUE
13114.bowen.74.s013	23174	108022	12048	14044198	TRUE	TRUE
13114.bowen.74.s014	112306	53696	25190	10685668	TRUE	TRUE
13114.bowen.74.s015	81482	162245	86622	11835184	TRUE	TRUE
13114.bowen.74.s016	86368	137806	38130	8331544	TRUE	TRUE
13114.distel.72.s001	44033	91271	1583	11768152	TRUE	TRUE
13114.distel.72.s002	40610	74716	757	7084298	TRUE	TRUE
13114.distel.72.s003	7719	58661	161	13363923	TRUE	TRUE
13114.distel.72.s004	35797	94416	1099	12134239	TRUE	TRUE
13114.distel.72.s005	13613	187772	241	11513261	TRUE	TRUE
13114.distel.72.s006	14541	154762	1265	16879487	TRUE	TRUE
13114.distel.72.s007	43393	142448	3554	5110129	TRUE	TRUE
13114.distel.72.s008	55357	131022	1391	14658430	TRUE	TRUE
13114.distel.72.s009	39350	78089	1525	4160215	TRUE	FALSE
13114.distel.72.s010	17941	69251	56	12630666	TRUE	TRUE
13114.distel.72.s011	99414	56063	11383	13162204	TRUE	TRUE
13114.distel.72.s012	46035	123841	904	7654851	TRUE	TRUE
13114.distel.72.s013	80327	107769	7004	10200588	TRUE	FALSE
13114.distel.72.s014	33660	31803	2204	8784	TRUE	FALSE
13114.distel.72.s015	72122	48528	12236	14357614	TRUE	FALSE
13114.girguis.50.s001	84389	223903	27166	12902608	TRUE	TRUE
13114.girguis.50.s002	84688	74171	9947	13094538	TRUE	TRUE
13114.girguis.50.s003	39396	85094	16614	4742830	TRUE	TRUE
13114.girguis.50.s004	55798	105335	469	3003223	TRUE	TRUE
13114.girguis.50.s005	104624	127094	4853	12979719	TRUE	TRUE
13114.girguis.50.s006	21809	96705	7	1009737	TRUE	TRUE
13114.girguis.50.s007	60747	189002	23840	2192433	TRUE	TRUE
13114.girguis.50.s008	67219	50745	572	11311122	TRUE	TRUE
13114.girguis.50.s009	75337	100191	7307	10950380	TRUE	TRUE
13114.girguis.50.s010	46550	27211	449	5778394	TRUE	TRUE
13114.girguis.50.s011	83706	255603	1888	4302125	TRUE	TRUE
13114.girguis.50.s012	130110	152045	1280	9508681	TRUE	TRUE
13114.jensen.43.s001	85339	106856	12226	8054122	TRUE	TRUE
13114.jensen.43.s002	60073	76388	53282	756249	TRUE	TRUE
13114.jensen.43.s003	38602	30900	32	12173585	TRUE	TRUE
13114.jensen.43.s004	52662	189560	13924	9512844	TRUE	TRUE
13114.jensen.43.s005	128204	88957	80087	1832829	TRUE	TRUE
13114.jensen.43.s006	80863	117905	75099	12091709	TRUE	TRUE
13114.jensen.43.s007	52226	109910	17148	8660370	TRUE	FALSE
13114.jensen.43.s008	87475	204446	7465	1224977	TRUE	TRUE
13114.jensen.43.s009	91792	88122	5612	6555534	TRUE	TRUE
13114.jensen.43.s010	35625	61861	2165	12987794	TRUE	TRUE
13114.jensen.43.s011	75512	66040	40073	13198921	TRUE	TRUE
13114.jensen.43.s012	32084	69825	1811	9363635	TRUE	TRUE
13114.jensen.43.s013	95387	131845	766	2366988	TRUE	TRUE
13114.jensen.43.s014	85937	233042	7692	1385957	TRUE	FALSE
13114.jensen.43.s015	94284	236809	39774	10157405	TRUE	TRUE
13114.jensen.43.s016	93533	110935	14647	10878763	TRUE	TRUE
13114.jensen.43.s017	121802	55554	895	4907376	TRUE	TRUE
13114.jensen.43.s018	52546	84895	250	3101538	TRUE	TRUE
13114.jensen.43.s019	82353	109723	19807	11624620	TRUE	TRUE
13114.king.27.s001	98894	18720	132433	18795908	TRUE	TRUE
13114.king.27.s002	69488	70960	21794	224014	TRUE	TRUE
13114.king.27.s003	85952	88973	146209	1136926	TRUE	TRUE
13114.king.27.s004	103252	14946	19216	2922184	TRUE	TRUE
13114.king.27.s005	61054	82586	68011	4517747	TRUE	FALSE
13114.king.27.s006	37042	44850	14077	144139	TRUE	FALSE
13114.king.27.s007	117024	32260	57671	3282101	TRUE	TRUE
13114.king.27.s008	107105	37962	29269	9167860	TRUE	TRUE
13114.king.27.s009	46498	17764	40827	3180849	TRUE	FALSE
13114.king.27.s010	56054	32481	81706	4736691	TRUE	TRUE
13114.king.27.s011	149356	136478	101473	6755741	TRUE	TRUE
13114.king.27.s012	47159	96064	114164	5557420	TRUE	TRUE
13114.king.27.s013	133418	41439	83529	10892179	TRUE	TRUE
13114.king.27.s014	107293	141208	127413	4384706	TRUE	FALSE
13114.king.27.s015	61502	50253	18546	4214815	TRUE	FALSE
13114.king.27.s016	52568	332	52406	9190349	TRUE	TRUE
13114.king.27.s017	15882	87311	132	564	TRUE	TRUE
13114.king.27.s018	109695	71242	29618	2604718	TRUE	TRUE
13114.king.27.s019	6831	1	2	140	TRUE	TRUE
13114.king.27.s020	64956	58739	2426	10779701	TRUE	FALSE
13114.king.27.s021	9034	71	164	36	TRUE	FALSE
13114.Kshtrika1.misc.103	1824	23111	7	FALSE	FALSE	FALSE
13114.Kshtrika1.misc.1977	589	42804	29	FALSE	FALSE	FALSE
13114.Kshtrika1.misc.1981	387	6701	92	FALSE	FALSE	FALSE
13114.Kshtrika1.misc.2026	280	FALSE	50	FALSE	FALSE	FALSE
13114.Kshtrika1.misc.2033.P1	130	10014	279	FALSE	FALSE	FALSE
13114.Kshtrika1.misc.2033.P3	364	18291	296	FALSE	FALSE	FALSE
13114.Kshtrika1.misc.2063	1501	35746	20	FALSE	FALSE	FALSE
13114.Kshtrika1.misc.2065.P1	50	30517	591	FALSE	FALSE	FALSE
13114.Kshtrika1.misc.2065.P4	160	9169	9	FALSE	FALSE	FALSE
13114.Kshtrika1.misc.2069	158	23039	9	FALSE	FALSE	FALSE
13114.Kshtrika1.misc.360	2662	16790	57	FALSE	FALSE	FALSE
13114.Kshtrika1.misc.362.P1	15	66270	133	FALSE	FALSE	FALSE
13114.Kshtrika1.misc.362.P5	105	45185	38	FALSE	FALSE	FALSE
13114.Kshtrika1.misc.600	1951	1094	7	FALSE	FALSE	FALSE
13114.macrae.crerar.3.s001	13	FALSE	1	FALSE	TRUE	TRUE
13114.macrae.crerar.3.s002	17	FALSE	1	FALSE	TRUE	TRUE
13114.macrae.crerar.3.s003	17	FALSE	FALSE	FALSE	TRUE	TRUE
13114.macrae.crerar.3.s004	10	FALSE	84191	FALSE	TRUE	TRUE
13114.macrae.crerar.3.s005	12	FALSE	2	FALSE	TRUE	TRUE
13114.macrae.crerar.3.s006	34138	FALSE	1	FALSE	TRUE	TRUE
13114.macrae.crerar.3.s007	17	FALSE	FALSE	FALSE	TRUE	TRUE
13114.macrae.crerar.3.s008	47407	FALSE	FALSE	FALSE	TRUE	TRUE
13114.macrae.crerar.3.s009	18	FALSE	FALSE	FALSE	TRUE	TRUE
13114.macrae.crerar.3.s010	36828	FALSE	FALSE	FALSE	TRUE	TRUE
13114.macrae.crerar.3.s011	28	FALSE	FALSE	FALSE	TRUE	TRUE
13114.macrae.crerar.3.s012	13	FALSE	9013	FALSE	TRUE	TRUE
13114.makhalanyane.46.s001	6	FALSE	FALSE	348	TRUE	TRUE
13114.makhalanyane.46.s002	33527	FALSE	FALSE	484	TRUE	TRUE
13114.makhalanyane.46.s003	35906	FALSE	1	348	TRUE	TRUE
13114.makhalanyane.46.s004	15	FALSE	4	24582	TRUE	TRUE
13114.makhalanyane.46.s005	20	FALSE	FALSE	120889	TRUE	TRUE
13114.makhalanyane.46.s006	40297	FALSE	FALSE	14437	TRUE	TRUE
13114.makhalanyane.46.s007	44986	FALSE	914	376831	TRUE	TRUE
13114.makhalanyane.46.s008	21	FALSE	1	33660	TRUE	TRUE
13114.makhalanyane.46.s009	29169	FALSE	FALSE	88560	TRUE	TRUE
13114.makhalanyane.46.s010	48189	FALSE	FALSE	10114774	TRUE	TRUE
13114.makhalanyane.47.s001	FALSE	FALSE	FALSE	2128	TRUE	TRUE
13114.makhalanyane.47.s002	FALSE	FALSE	FALSE	30	TRUE	TRUE
13114.makhalanyane.47.s003	FALSE	FALSE	2	737	TRUE	TRUE
13114.makhalanyane.47.s004	FALSE	FALSE	FALSE	220	TRUE	TRUE
13114.makhalanyane.47.s005	FALSE	FALSE	1	156	TRUE	TRUE
13114.makhalanyane.47.s006	FALSE	FALSE	FALSE	23	TRUE	TRUE
13114.makhalanyane.47.s007	FALSE	FALSE	1	6705	TRUE	TRUE
13114.makhalanyane.47.s008	FALSE	FALSE	3	523	TRUE	TRUE
13114.makhalanyane.47.s009	FALSE	FALSE	FALSE	312	TRUE	TRUE
13114.mayer.33.s001	69863	265479	50602	13444186	TRUE	TRUE
13114.mayer.33.s002	99431	223530	137453	16526773	TRUE	TRUE
13114.mayer.33.s003	151872	40819	74853	6933743	TRUE	TRUE
13114.mayer.33.s004	48503	114118	41007	12830587	TRUE	TRUE
13114.mayer.33.s005	86941	212020	19334	15727225	TRUE	TRUE
13114.mayer.33.s006	38787	82526	65123	14285082	TRUE	TRUE
13114.mayer.33.s007	150019	270754	118506	14255418	TRUE	TRUE
13114.mayer.34.s001	114416	179712	155137	17268977	TRUE	TRUE
13114.mayer.34.s002	153983	149495	204852	12942118	TRUE	TRUE
13114.mayer.34.s003	79864	114621	97900	11729800	TRUE	TRUE
13114.mayer.34.s004	44456	140533	108408	6824775	TRUE	TRUE
13114.mayer.34.s005	35802	96404	27327	12399515	TRUE	TRUE
13114.mayer.34.s006	123774	62707	120500	9190552	TRUE	TRUE
13114.mayer.34.s007	56262	89350	10910	9922509	TRUE	TRUE
13114.mayer.34.s008	47338	177001	62259	13076909	TRUE	TRUE
13114.mayer.34.s009	107653	179948	79522	11803590	TRUE	TRUE
13114.mayer.34.s010	103536	45598	99761	11838031	TRUE	TRUE
13114.mcmahon.21.s001	24058	9851	1134	3025701	FALSE	FALSE
13114.mcmahon.21.s002	115	2	19419	2937668	FALSE	FALSE
13114.mcmahon.21.s003	27744	64834	2994	5099029	FALSE	FALSE
13114.mcmahon.21.s004	24884	FALSE	59439	2448399	FALSE	FALSE
13114.mcmahon.21.s005	37660	FALSE	FALSE	3000269	FALSE	FALSE
13114.mcmahon.21.s006	20218	FALSE	4	1738357	FALSE	FALSE
13114.mcmahon.21.s007	32920	FALSE	5	3243588	FALSE	FALSE
13114.mcmahon.21.s008	48574	133957	140094	17204065	TRUE	FALSE
13114.mcmahon.21.s009	114357	306386	99988	16094738	TRUE	FALSE
13114.mcmahon.21.s010	107962	189949	150322	17023050	TRUE	FALSE
13114.mcmahon.21.s011	31196	71316	1321	5331572	FALSE	FALSE
13114.mcmahon.21.s012	19068	66904	26678	1528421	FALSE	FALSE
13114.mcmahon.21.s013	22288	50767	4309	2943889	FALSE	FALSE
13114.mcmahon.21.s014	50322	FALSE	FALSE	2566508	FALSE	FALSE
13114.mcmahon.21.s015	61261	FALSE	43322	3115773	FALSE	FALSE
13114.mcmahon.21.s016	37939	FALSE	FALSE	1777102	FALSE	FALSE
13114.mcmahon.21.s017	38144	FALSE	FALSE	2703179	FALSE	FALSE
13114.metcalf.40.s001	95935	98102	95492	12550563	TRUE	FALSE
13114.metcalf.40.s002	101698	120348	55059	10218499	TRUE	TRUE
13114.metcalf.40.s003	44513	96969	112777	2623007	TRUE	TRUE
13114.metcalf.40.s004	35331	85232	95107	5864046	TRUE	FALSE
13114.metcalf.40.s005	103233	111652	108539	11267455	TRUE	FALSE
13114.metcalf.40.s006	155838	206351	163061	13031156	TRUE	TRUE
13114.metcalf.40.s007	71240	90305	61496	9777007	TRUE	TRUE
13114.metcalf.40.s008	79391	85963	38930	10516541	TRUE	FALSE
13114.metcalf.40.s009	90101	90369	88751	12846752	TRUE	FALSE
13114.metcalf.40.s010	73814	130178	86784	12159349	TRUE	TRUE
13114.metcalf.40.s011	105590	55264	50450	13379692	TRUE	TRUE
13114.metcalf.40.s012	45862	92228	32857	13627895	TRUE	FALSE
13114.metcalf.40.s013	76283	55224	204357	12287519	TRUE	TRUE
13114.metcalf.40.s014	26371	32868	40791	8290897	TRUE	TRUE
13114.metcalf.81.s001	53979	195325	194554	14764764	TRUE	TRUE
13114.metcalf.81.s002	118741	117939	107651	11608813	TRUE	TRUE
13114.metcalf.81.s003	108099	87369	38472	14987870	TRUE	TRUE
13114.minich.76.s001	102331	145844	70522	12659405	TRUE	TRUE
13114.minich.76.s002	68551	218874	60593	18544183	TRUE	TRUE
13114.minich.76.s003	107670	147721	103972	12733176	TRUE	TRUE
13114.minich.76.s004	80459	89473	117309	3638612	TRUE	TRUE
13114.minich.76.s005	74540	193950	84561	12433199	TRUE	TRUE
13114.minich.76.s006	82410	263306	192637	10254311	TRUE	TRUE
13114.mousseau.88.s001	141011	78480	44789	7417403	FALSE	TRUE
13114.mousseau.88.s002	119364	26210	33420	1983796	TRUE	FALSE
13114.mousseau.88.s003	43821	22720	2630	4135265	FALSE	TRUE
13114.mousseau.88.s004	63374	21607	44955	68990	TRUE	FALSE
13114.mousseau.88.s005	94741	42564	58787	5374869	TRUE	FALSE
13114.mousseau.88.s006	108784	5692	50	3362020	TRUE	FALSE
13114.mousseau.88.s007	99356	1909	1739	2138357	TRUE	FALSE
13114.mousseau.88.s008	25127	24397	16587	6070729	FALSE	TRUE
13114.mousseau.88.s009	70810	1154	973	3882824	TRUE	FALSE
13114.mousseau.88.s010	64173	24504	5611	1388356	TRUE	FALSE
13114.mousseau.88.s011	94707	63808	40079	49876414	TRUE	FALSE
13114.mousseau.88.s012	32262	FALSE	FALSE	175768	FALSE	TRUE
13114.mousseau.88.s013	38320	FALSE	1	133364	TRUE	FALSE
13114.mousseau.88.s014	46165	FALSE	FALSE	5681581	FALSE	TRUE
13114.mousseau.88.s015	39052	FALSE	1	89383	TRUE	FALSE
13114.mousseau.88.s016	60522	34084	50468	58571908	TRUE	FALSE
13114.mousseau.88.s017	65417	2429	961	1795468	TRUE	FALSE
13114.mousseau.88.s018	41438	479	416	8685	TRUE	FALSE
13114.mousseau.88.s019	54552	FALSE	20	94449628	FALSE	TRUE
13114.mousseau.88.s020	44022	FALSE	1	195168	FALSE	TRUE
13114.mousseau.88.s021	31048	FALSE	1	4041393	TRUE	FALSE
13114.mousseau.88.s022	43224	FALSE	1	63971	FALSE	TRUE
13114.mousseau.88.s023	124242	71728	32051	11685886	TRUE	FALSE
13114.mousseau.88.s024	31881	FALSE	FALSE	1352957	TRUE	FALSE
13114.mousseau.88.s025	58504	FALSE	FALSE	2029863	TRUE	FALSE
13114.mousseau.88.s026	69757	1844	1235	1769294	FALSE	TRUE
13114.mousseau.88.s027	15073	FALSE	2	1438875	FALSE	TRUE
13114.mousseau.88.s028	59215	FALSE	3	875864	TRUE	FALSE
13114.mousseau.88.s029	93088	21993	14941	26531035	FALSE	TRUE
13114.mousseau.88.s030	55998	FALSE	1	8754403	TRUE	FALSE
13114.mousseau.88.s031	81191	57247	1679	1022989	FALSE	TRUE
13114.mousseau.88.s032	40160	FALSE	1	8543459	TRUE	FALSE
13114.mousseau.88.s033	72388	FALSE	7	130535	TRUE	FALSE
13114.mousseau.88.s034	29869	FALSE	FALSE	345096	TRUE	FALSE
13114.mousseau.88.s035	64779	9206	40920	4209360	TRUE	FALSE
13114.mousseau.88.s036	81686	18326	20968	1839822	TRUE	FALSE
13114.mousseau.88.s037	166209	53255	6923	5099535	TRUE	FALSE
13114.mousseau.88.s038	39909	FALSE	1	FALSE	FALSE	FALSE
13114.mousseau.88.s039	74246	17585	5954	3465024	TRUE	FALSE
13114.mousseau.88.s040	119818	41124	152	2391515	TRUE	FALSE
13114.mousseau.88.s041	113671	22344	3552	4435099	TRUE	FALSE
13114.mousseau.88.s042	117929	20594	24585	1999803	TRUE	FALSE
13114.mousseau.88.s043	83934	111	4284	142227	TRUE	FALSE
13114.mousseau.88.s044	86241	55410	6809	862410	TRUE	FALSE
13114.mousseau.88.s045	70128	17871	849	7339004	TRUE	FALSE
13114.mousseau.88.s046	123930	36399	21458	4946467	TRUE	FALSE
13114.mousseau.88.s047	81582	51007	55149	4860566	TRUE	FALSE
13114.mousseau.88.s048	61242	394	2977	177166	TRUE	FALSE
13114.mousseau.88.s049	81786	66443	30225	4514002	TRUE	FALSE
13114.mousseau.88.s050	57523	15686	46265	6770295	TRUE	FALSE
13114.mousseau.88.s051	102790	1875	1568	740096	TRUE	FALSE
13114.mousseau.88.s052	136301	78719	47161	6312396	TRUE	FALSE
13114.mousseau.88.s053	103574	56364	70694	4712425	TRUE	FALSE
13114.mousseau.88.s054	86029	32	5178	2436821	TRUE	FALSE
13114.mousseau.88.s055	100098	54401	27063	4601219	TRUE	FALSE
13114.mousseau.88.s056	65441	33544	32921	4980586	TRUE	FALSE
13114.mousseau.88.s057	141485	50487	29945	6288063	TRUE	FALSE
13114.mousseau.88.s058	92509	22539	525	5190588	TRUE	FALSE
13114.mousseau.88.s059	29165	8775	26197	1858738	TRUE	FALSE
13114.mousseau.88.s060	36246	FALSE	3	FALSE	FALSE	FALSE
13114.mousseau.88.s061	88933	648	2899	1457698	TRUE	FALSE
13114.mousseau.88.s062	76599	1025	11372	4374260	TRUE	FALSE
13114.mousseau.88.s063	56036	17616	15486	4187445	TRUE	FALSE
13114.mousseau.88.s064	94674	38216	2495	3304057	TRUE	FALSE
13114.mousseau.88.s065	65383	30412	6760	9224679	TRUE	FALSE
13114.mousseau.88.s066	103551	50030	11979	2799241	TRUE	FALSE
13114.mousseau.88.s067	62336	28062	138	60019	TRUE	FALSE
13114.mousseau.88.s068	110881	57857	54664	3475541	TRUE	FALSE
13114.mousseau.88.s069	107327	53786	27743	5441086	TRUE	FALSE
13114.mousseau.88.s070	61839	1422	27	3225813	TRUE	FALSE
13114.mousseau.88.s071	77600	12640	499	166240	TRUE	FALSE
13114.mousseau.88.s072	48461	15533	34576	497946	FALSE	TRUE
13114.mousseau.88.s073	107184	37709	801	2935837	TRUE	FALSE
13114.mousseau.88.s074	97787	9323	1593	3196598	TRUE	FALSE
13114.mousseau.88.s075	115527	3543	6581	1415219	FALSE	TRUE
13114.mousseau.88.s076	97641	40664	23569	4408616	FALSE	TRUE
13114.mousseau.88.s077	122279	93476	35201	199040	FALSE	TRUE
13114.mousseau.88.s078	44949	597	424	2710644	FALSE	TRUE
13114.mousseau.88.s079	71544	52885	36761	6247365	FALSE	TRUE
13114.mousseau.88.s080	58759	7651	6171	3635029	TRUE	FALSE
13114.mousseau.88.s081	100251	72143	20387	6367680	TRUE	FALSE
13114.mousseau.88.s082	86825	11	22	64424	TRUE	FALSE
13114.mousseau.88.s083	114752	24467	33908	2968321	TRUE	FALSE
13114.mousseau.88.s084	71103	45582	3909	7406529	TRUE	FALSE
13114.mousseau.88.s085	64196	93	745	1286583	TRUE	FALSE
13114.mousseau.88.s086	123584	47644	59897	4961497	TRUE	FALSE
13114.mousseau.88.s087	96656	63454	8795	5387734	TRUE	FALSE
13114.mousseau.88.s088	124711	1827	2669	2606380	TRUE	FALSE
13114.mousseau.88.s089	94966	59	1286	2975180	TRUE	FALSE
13114.mousseau.88.s090	53253	39777	602	3419726	TRUE	FALSE
13114.mousseau.88.s091	137367	8774	2164	3444713	TRUE	FALSE
13114.mousseau.88.s092	79348	27787	94	2649264	TRUE	FALSE
13114.mousseau.88.s093	34321	20702	510	3554868	TRUE	FALSE
13114.mousseau.88.s094	114657	5202	7033	4172415	TRUE	FALSE
13114.mousseau.88.s095	108612	21221	11072	3043613	TRUE	FALSE
13114.mousseau.88.s096	110032	27759	26164	3708948	TRUE	FALSE
13114.mousseau.88.s097	60415	24557	1207	10491189	TRUE	FALSE
13114.mousseau.88.s098	47141	15981	411	4804844	TRUE	FALSE
13114.mousseau.88.s099	98915	7286	17014	4756004	TRUE	FALSE
13114.mousseau.88.s100	87139	3898	582	3112012	TRUE	FALSE
13114.mousseau.88.s101	77913	16905	3	3863700	TRUE	FALSE
13114.mousseau.88.s102	89450	21613	1000	2482347	TRUE	FALSE
13114.mousseau.88.s103	75392	2006	1569	1130546	TRUE	FALSE
13114.mousseau.88.s104	46821	21926	58713	3286673	TRUE	FALSE
13114.mousseau.88.s105	115672	33757	55519	4222842	TRUE	FALSE
13114.mousseau.88.s106	86855	20163	1112	3001801	TRUE	FALSE
13114.mousseau.88.s107	98414	43030	85977	6825320	TRUE	FALSE
13114.mousseau.88.s108	105031	54420	42497	5733968	TRUE	FALSE
13114.mousseau.88.s109	75797	10591	1014	2581813	TRUE	FALSE
13114.mousseau.88.s110	53711	26862	55516	1878333	TRUE	FALSE
13114.mousseau.88.s111	66561	16922	78461	395914	TRUE	FALSE
13114.mousseau.88.s112	30116	39101	365	1579345	TRUE	FALSE
13114.myrold.5.s001	13	FALSE	2	12678069	FALSE	FALSE
13114.myrold.5.s002	26	FALSE	FALSE	16459513	FALSE	FALSE
13114.myrold.5.s003	21	FALSE	3	87814387	FALSE	FALSE
13114.myrold.5.s004	59741	FALSE	4	11815531	FALSE	FALSE
13114.myrold.5.s005	10	FALSE	FALSE	20689181	FALSE	FALSE
13114.myrold.5.s006	13	FALSE	FALSE	16364918	FALSE	FALSE
13114.myrold.5.s007	55660	FALSE	1	18470170	FALSE	FALSE
13114.myrold.5.s008	10	FALSE	FALSE	53310850	FALSE	FALSE
13114.myrold.5.s009	8	FALSE	1	12337539	FALSE	FALSE
13114.myrold.5.s010	36333	FALSE	47374	18714948	FALSE	FALSE
13114.myrold.5.s011	36938	FALSE	1	11311155	FALSE	FALSE
13114.myrold.5.s012	34272	FALSE	FALSE	9289385	FALSE	FALSE
13114.myrold.59.s001	30	FALSE	1	9023580	FALSE	FALSE
13114.myrold.59.s002	30227	FALSE	FALSE	26130165	TRUE	TRUE
13114.myrold.59.s003	12	FALSE	FALSE	5749281	TRUE	TRUE
13114.myrold.59.s004	9	FALSE	FALSE	20782833	TRUE	TRUE
13114.myrold.59.s005	40882	FALSE	FALSE	8249852	TRUE	TRUE
13114.myrold.59.s006	45291	FALSE	1	12356427	FALSE	FALSE
13114.myrold.59.s007	13	FALSE	1	13110421	FALSE	FALSE
13114.myrold.59.s008	31212	FALSE	FALSE	920711	TRUE	TRUE
13114.myrold.59.s009	41193	FALSE	3	2170277	TRUE	TRUE
13114.myrold.59.s010	37661	FALSE	60526	10854069	FALSE	FALSE
13114.myrold.59.s011	42584	FALSE	FALSE	19353226	TRUE	TRUE
13114.myrold.59.s012	8	FALSE	1	1974	TRUE	TRUE
13114.myrold.59.s013	32511	FALSE	FALSE	41736	FALSE	FALSE
13114.myrold.59.s014	17	FALSE	1	15498	TRUE	TRUE
13114.myrold.59.s015	34143	FALSE	37810	16831721	FALSE	FALSE
13114.myrold.59.s016	25	FALSE	1	619822	TRUE	TRUE
13114.myrold.59.s017	66115	FALSE	FALSE	6480557	FALSE	FALSE
13114.myrold.59.s018	19606	FALSE	1	100	TRUE	TRUE
13114.myrold.59.s019	23	FALSE	30889	4572161	FALSE	FALSE
13114.myrold.59.s020	73001	FALSE	5	3017256	FALSE	TRUE
13114.myrold.59.s021	32916	FALSE	FALSE	3759473	FALSE	FALSE
13114.myrold.59.s022	35258	FALSE	FALSE	6509543	TRUE	FALSE
13114.palenik.42.s001	45794	156591	79816	13257086	TRUE	FALSE
13114.palenik.42.s002	100785	197165	60073	15578790	TRUE	FALSE
13114.palenik.42.s003	88950	179534	66166	11758795	TRUE	FALSE
13114.palenik.42.s004	89018	141126	8797	163752	TRUE	FALSE
13114.palenik.42.s005	56368	126618	86580	3042936	TRUE	FALSE
13114.palenik.42.s006	61758	65354	109235	10011400	TRUE	FALSE
13114.palenik.42.s007	66305	109055	55666	13224689	TRUE	FALSE
13114.palenik.42.s008	106172	140827	49247	13913856	TRUE	FALSE
13114.palenik.42.s009	80815	71431	75825	13035061	TRUE	FALSE
13114.palenik.42.s010	50660	83918	130176	11527516	TRUE	FALSE
13114.palenik.42.s011	46910	132652	90084	14427981	TRUE	FALSE
13114.palenik.42.s012	101948	169882	6734	9553793	TRUE	FALSE
13114.palenik.42.s013	36090	128632	33316	8975350	TRUE	FALSE
13114.palenik.42.s014	44700	74363	12049	319508	TRUE	FALSE
13114.palenik.42.s015	74260	109704	69794	10787986	TRUE	FALSE
13114.palenik.42.s016	24125	80417	26121	2606336	FALSE	FALSE
13114.palenik.42.s017	86906	42727	23555	9177262	TRUE	FALSE
13114.palenik.42.s018	86256	188967	39694	13682465	TRUE	FALSE
13114.palenik.42.s019	46171	184608	75173	12247040	TRUE	FALSE
13114.palenik.42.s020	84713	149513	192022	12651970	TRUE	FALSE
13114.pinto.62.s001	FALSE	FALSE	FALSE	FALSE	TRUE	FALSE
13114.pinto.62.s002	FALSE	FALSE	FALSE	FALSE	TRUE	FALSE
13114.pinto.62.s003	FALSE	FALSE	FALSE	FALSE	TRUE	FALSE
13114.pinto.62.s004	FALSE	FALSE	FALSE	FALSE	TRUE	FALSE
13114.pinto.62.s005	FALSE	FALSE	FALSE	FALSE	TRUE	FALSE
13114.pinto.62.s006	FALSE	FALSE	FALSE	FALSE	TRUE	FALSE
13114.pinto.62.s007	FALSE	FALSE	FALSE	FALSE	TRUE	FALSE
13114.pinto.62.s008	FALSE	FALSE	FALSE	FALSE	TRUE	FALSE
13114.pinto.62.s009	FALSE	FALSE	FALSE	FALSE	TRUE	FALSE
13114.pinto.62.s010	FALSE	FALSE	FALSE	FALSE	TRUE	FALSE
13114.pinto.62.s011	FALSE	FALSE	FALSE	FALSE	TRUE	FALSE
13114.pinto.62.s012	FALSE	FALSE	FALSE	FALSE	TRUE	FALSE
13114.pinto.62.s013	FALSE	FALSE	FALSE	FALSE	TRUE	FALSE
13114.pinto.62.s014	FALSE	FALSE	FALSE	FALSE	TRUE	FALSE
13114.pinto.62.s015	FALSE	FALSE	FALSE	FALSE	TRUE	FALSE
13114.pinto.62.s016	FALSE	FALSE	FALSE	FALSE	TRUE	FALSE
13114.pinto.62.s017	FALSE	FALSE	FALSE	FALSE	TRUE	FALSE
13114.pinto.62.s018	FALSE	FALSE	FALSE	FALSE	TRUE	FALSE
13114.pinto.62.s019	FALSE	FALSE	FALSE	FALSE	TRUE	FALSE
13114.pinto.62.s020	FALSE	FALSE	FALSE	FALSE	TRUE	FALSE
13114.pinto.62.s021	FALSE	FALSE	FALSE	FALSE	TRUE	FALSE
13114.pinto.62.s022	FALSE	FALSE	FALSE	FALSE	TRUE	FALSE
13114.pinto.62.s023	FALSE	FALSE	FALSE	FALSE	TRUE	FALSE
13114.pinto.62.s024	FALSE	FALSE	FALSE	FALSE	TRUE	FALSE
13114.pinto.63.s001	71961	78850	103062	8144131	TRUE	TRUE
13114.pinto.63.s002	15781	26659	60364	3613239	TRUE	TRUE
13114.pinto.63.s003	38073	48119	128480	5621559	TRUE	TRUE
13114.pinto.63.s004	91724	25914	63948	12018650	TRUE	TRUE
13114.pinto.63.s005	83242	57593	23898	10599870	TRUE	TRUE
13114.pinto.63.s006	87592	55333	74674	12756952	TRUE	TRUE
13114.pinto.63.s007	65689	74009	102303	14978642	TRUE	FALSE
13114.pinto.63.s008	53006	39161	71329	337922	TRUE	FALSE
13114.pinto.63.s009	75788	29148	28609	11140681	TRUE	TRUE
13114.pinto.63.s010	49475	27674	42024	2862929	TRUE	TRUE
13114.pinto.63.s011	106055	77779	59056	12104644	TRUE	FALSE
13114.pinto.63.s012	24590	31567	49000	11668040	TRUE	FALSE
13114.pinto.63.s013	70632	119098	100804	10364570	TRUE	TRUE
13114.pinto.63.s014	89422	82839	93240	7992491	TRUE	TRUE
13114.pinto.63.s015	75422	65678	79725	11333303	TRUE	FALSE
13114.pinto.63.s016	31263	22488	45001	13947350	TRUE	FALSE
13114.pinto.63.s017	83251	1	55514	13747978	TRUE	FALSE
13114.pinto.63.s018	34672	1	51442	13260282	TRUE	FALSE
13114.pinto.63.s019	122261	87360	67554	9613892	TRUE	TRUE
13114.pinto.63.s020	68902	131111	125128	11585217	TRUE	TRUE
13114.pinto.63.s021	104832	91839	134786	2007858	TRUE	TRUE
13114.pinto.63.s022	70027	106546	99651	3168225	TRUE	TRUE
13114.pinto.63.s023	59445	89496	97046	13213579	TRUE	TRUE
13114.pinto.63.s024	98433	124887	116467	11649482	TRUE	TRUE
13114.pinto.63.s025	131879	35358	84506	9003199	TRUE	TRUE
13114.pinto.63.s026	174334	79498	95387	2617674	TRUE	FALSE
13114.pinto.63.s027	91934	57511	72617	13175180	TRUE	FALSE
13114.pinto.63.s028	151677	58025	145827	11227910	TRUE	FALSE
13114.rohwer.84.s001	26629	27699	28482	3925558	FALSE	FALSE
13114.rohwer.84.s002	22725	96249	70926	2260570	FALSE	FALSE
13114.rohwer.84.s003	21773	85892	13583	1216087	FALSE	FALSE
13114.rohwer.84.s004	20404	36744	1744	2838117	FALSE	FALSE
13114.rohwer.84.s005	27	130874	2	13245915	TRUE	TRUE
13114.rohwer.84.s006	40	54149	FALSE	8573422	TRUE	TRUE
13114.rohwer.84.s006.rep1	FALSE	FALSE	FALSE	FALSE	FALSE	FALSE
13114.rohwer.84.s007	72140	127658	172362	11785447	TRUE	TRUE
13114.rohwer.84.s008	41635	60557	34881	10317304	TRUE	TRUE
13114.rohwer.84.s009	5122	10148	192	FALSE	FALSE	FALSE
13114.rohwer.84.s010	2928	29169	484	FALSE	FALSE	FALSE
13114.rohwer.84.s011	2795	13486	154	FALSE	FALSE	FALSE
13114.rohwer.84.s012	11247	69300	16375	FALSE	FALSE	FALSE
13114.rohwer.84.s013	5841	79455	8913	FALSE	FALSE	FALSE
13114.rohwer.84.s014	1562	13201	11296	834365	FALSE	FALSE
13114.rohwer.84.s015	446	42887	336	FALSE	FALSE	FALSE
13114.rohwer.85.s001	34903	50013	1580	5266907	TRUE	TRUE
13114.rohwer.85.s002	88108	69702	68868	12773039	TRUE	TRUE
13114.rohwer.85.s003	33028	1585	785	13413460	TRUE	TRUE
13114.rohwer.85.s004	59273	23211	5265	11479819	TRUE	TRUE
13114.rohwer.85.s005	22103	34169	26545	703368	TRUE	FALSE
13114.rohwer.85.s006	86238	58191	55941	7166381	TRUE	FALSE
13114.rohwer.85.s007	57967	97412	2652	7028354	TRUE	FALSE
13114.rohwer.85.s008	48334	44069	41232	345784	TRUE	FALSE
13114.rohwer.85.s009	8568	39743	974	66	TRUE	FALSE
13114.rohwer.85.s010	62017	15493	12812	75758	TRUE	FALSE
13114.rohwer.85.s011	26288	62668	7589	6740632	TRUE	FALSE
13114.rohwer.85.s012	12935	62495	19752	74294	TRUE	FALSE
13114.rohwer.85.s013	18106	26791	5789	43464	TRUE	FALSE
13114.rohwer.85.s014	2479	17	404	32217	TRUE	FALSE
13114.rohwer.85.s015	6110	28811	23877	272	TRUE	FALSE
13114.rohwer.85.s016	39278	37452	8109	12559778	TRUE	FALSE
13114.rohwer.85.s017	12110	23201	25	19713	TRUE	FALSE
13114.rohwer.85.s018	15116	18311	271	88194	TRUE	FALSE
13114.rohwer.85.s019	83909	47921	35048	12981532	TRUE	FALSE
13114.rohwer.85.s020	59835	62334	9382	7555617	TRUE	FALSE
13114.rohwer.85.s021	61772	84715	45527	697893	TRUE	TRUE
13114.rohwer.85.s022	51218	42634	100358	10442543	TRUE	TRUE
13114.rohwer.85.s023	23540	49161	30528	55263	TRUE	TRUE
13114.rohwer.85.s024	22118	55146	27170	1001880	TRUE	TRUE
13114.rohwer.85.s025	36473	50497	87330	56838	TRUE	FALSE
13114.rohwer.85.s026	2974	77152	36073	189915	TRUE	FALSE
13114.rohwer.85.s027	23060	56424	18020	489722	TRUE	FALSE
13114.rohwer.86.s001	91972	130993	1083	12447947	TRUE	TRUE
13114.rohwer.86.s002	38247	154023	694	9428241	TRUE	TRUE
13114.rohwer.86.s003	99645	104308	666	2768071	TRUE	TRUE
13114.roy.chowdhury.45.s001	38911	FALSE	20223	FALSE	FALSE	FALSE
13114.roy.chowdhury.45.s002	43554	FALSE	1	FALSE	FALSE	FALSE
13114.roy.chowdhury.45.s003	43288	FALSE	37958	FALSE	FALSE	FALSE
13114.roy.chowdhury.45.s004	41720	FALSE	FALSE	FALSE	FALSE	FALSE
13114.roy.chowdhury.45.s005	6	FALSE	FALSE	FALSE	FALSE	FALSE
13114.roy.chowdhury.45.s006	87	FALSE	2	FALSE	FALSE	FALSE
13114.roy.chowdhury.45.s007	53	FALSE	FALSE	FALSE	FALSE	FALSE
13114.roy.chowdhury.45.s008	32645	FALSE	3	FALSE	FALSE	FALSE
13114.roy.chowdhury.45.s009	66	FALSE	1	FALSE	FALSE	FALSE
13114.roy.chowdhury.45.s010	18	FALSE	1	FALSE	FALSE	FALSE
13114.roy.chowdhury.45.s011	25	FALSE	52410	FALSE	FALSE	FALSE
13114.roy.chowdhury.45.s012	39301	FALSE	2	FALSE	FALSE	FALSE
13114.roy.chowdhury.45.s013	11	FALSE	FALSE	FALSE	FALSE	FALSE
13114.roy.chowdhury.45.s014	11	FALSE	28696	FALSE	FALSE	FALSE
13114.roy.chowdhury.45.s015	24	FALSE	5	FALSE	FALSE	FALSE
13114.roy.chowdhury.45.s016	27200	FALSE	4	FALSE	FALSE	FALSE
13114.roy.chowdhury.45.s017	FALSE	FALSE	3	FALSE	FALSE	FALSE
13114.roy.chowdhury.45.s018	45379	FALSE	FALSE	FALSE	FALSE	FALSE
13114.roy.chowdhury.45.s019	37136	FALSE	1	FALSE	FALSE	FALSE
13114.roy.chowdhury.45.s020	11	FALSE	1	FALSE	FALSE	FALSE
13114.roy.chowdhury.45.s021	36126	FALSE	52026	FALSE	FALSE	FALSE
13114.roy.chowdhury.45.s022	47504	FALSE	FALSE	FALSE	FALSE	FALSE
13114.roy.chowdhury.45.s023	18	FALSE	1	FALSE	FALSE	FALSE
13114.roy.chowdhury.45.s024	54661	FALSE	169	FALSE	FALSE	FALSE
13114.sandin.54.s001	3590	152956	368	75003	TRUE	TRUE
13114.sandin.54.s002	3780	58079	43	81363	TRUE	TRUE
13114.sandin.54.s003	46545	56774	38316	87031	TRUE	TRUE
13114.sandin.54.s004	38861	28233	275	16412519	TRUE	TRUE
13114.sandin.54.s005	2045	35596	34	341885	TRUE	TRUE
13114.sandin.54.s006	23390	92112	7999	341534	TRUE	TRUE
13114.sandin.54.s007	26079	46491	266	3155732	TRUE	TRUE
13114.sandin.54.s008	31025	71882	2073	6575599	TRUE	TRUE
13114.sandin.54.s009	12220	2772	3	11528780	TRUE	TRUE
13114.sandin.54.s010	53625	109765	476	11669043	TRUE	TRUE
13114.sandin.54.s011	16694	67801	70	11728272	TRUE	TRUE
13114.sandin.54.s012	26033	91888	13	7288214	TRUE	TRUE
13114.sandin.54.s013	61046	17408	43	3137915	TRUE	TRUE
13114.sandin.54.s014	52799	141004	30	13416431	TRUE	TRUE
13114.sandin.54.s015	65368	37861	226	13146364	FALSE	TRUE
13114.schmidt.56.s001	52349	FALSE	1	94361	TRUE	TRUE
13114.schmidt.56.s002	18	FALSE	FALSE	636447	TRUE	TRUE
13114.schmidt.56.s003	26089	FALSE	FALSE	2168909	TRUE	TRUE
13114.schmidt.56.s004	28347	FALSE	1	912	TRUE	TRUE
13114.schmidt.56.s005	9	FALSE	583	13132	TRUE	TRUE
13114.schmidt.56.s006	21	FALSE	FALSE	8765	TRUE	TRUE
13114.schmidt.56.s007	33325	FALSE	4	1481351	TRUE	TRUE
13114.schmidt.56.s008	36	FALSE	1	285	TRUE	TRUE
13114.schmidt.56.s009	2	FALSE	4	239	TRUE	TRUE
13114.schmidt.56.s010	1688	FALSE	FALSE	1720	TRUE	TRUE
13114.schmidt.56.s011	21	FALSE	7	8598	TRUE	TRUE
13114.schmidt.56.s012	19	FALSE	FALSE	9125336	TRUE	TRUE
13114.schmidt.56.s013	16	FALSE	FALSE	53861	TRUE	TRUE
13114.schmidt.56.s014	46729	FALSE	FALSE	10667877	TRUE	TRUE
13114.schmidt.56.s015	35982	FALSE	FALSE	2604	TRUE	TRUE
13114.schmidt.56.s016	35917	FALSE	FALSE	4311	TRUE	TRUE
13114.schmidt.56.s017	16	FALSE	FALSE	2772855	TRUE	TRUE
13114.schmidt.56.s018	15	FALSE	30108	644	TRUE	TRUE
13114.schmidt.56.s019	24	FALSE	FALSE	13491	TRUE	TRUE
13114.schmidt.56.s020	33805	FALSE	3	5100716	TRUE	TRUE
13114.schmidt.56.s021	4	FALSE	1	2788	TRUE	TRUE
13114.schmidt.56.s022	44433	FALSE	FALSE	14826450	TRUE	TRUE
13114.schmidt.56.s023	21	FALSE	8	14166965	TRUE	TRUE
13114.schmidt.56.s024	45271	FALSE	FALSE	10658566	TRUE	TRUE
13114.schmidt.56.s025	45429	FALSE	26370	2446447	TRUE	TRUE
13114.schmidt.56.s026	43139	FALSE	FALSE	10306744	TRUE	TRUE
13114.seedorf.71.s001	15	FALSE	FALSE	8184473	TRUE	TRUE
13114.seedorf.71.s002	42182	FALSE	FALSE	8094726	TRUE	TRUE
13114.seedorf.71.s003	14	FALSE	FALSE	9825419	TRUE	TRUE
13114.seedorf.71.s004	48389	FALSE	1	13799760	TRUE	TRUE
13114.seedorf.71.s005	28235	FALSE	20	3807	TRUE	TRUE
13114.seedorf.71.s006	36633	FALSE	FALSE	10941480	TRUE	TRUE
13114.seedorf.71.s007	34132	FALSE	1	7979280	TRUE	TRUE
13114.seedorf.71.s008	35820	FALSE	1	129675	TRUE	TRUE
13114.seedorf.71.s009	14	FALSE	FALSE	25615623	TRUE	TRUE
13114.seedorf.71.s010	18	FALSE	1	24382359	TRUE	TRUE
13114.seedorf.71.s011	37567	FALSE	3	12425924	TRUE	TRUE
13114.seedorf.71.s012	14	FALSE	FALSE	12101419	TRUE	TRUE
13114.seedorf.71.s013	14	FALSE	FALSE	1335048	TRUE	TRUE
13114.seedorf.71.s014	18	FALSE	FALSE	11959291	TRUE	TRUE
13114.shade.23.s001	43750	FALSE	2	192787	TRUE	TRUE
13114.shade.23.s002	20	FALSE	19753	51918861	TRUE	TRUE
13114.shade.23.s003	37528	FALSE	1	10068612	TRUE	TRUE
13114.shade.23.s004	31770	FALSE	FALSE	12531432	TRUE	TRUE
13114.shade.23.s005	46546	FALSE	FALSE	87049	TRUE	TRUE
13114.shade.23.s006	33410	FALSE	3	3179851	TRUE	TRUE
13114.shade.23.s007	40448	FALSE	1	10148232	TRUE	TRUE
13114.shade.23.s008	44811	FALSE	FALSE	34836236	TRUE	TRUE
13114.shade.23.s009	24	FALSE	1	11401230	TRUE	TRUE
13114.shade.23.s010	32653	FALSE	FALSE	13513034	TRUE	TRUE
13114.smith.39.s001	44302	57160	113659	3315790	FALSE	TRUE
13114.smith.39.s002	90558	155336	22657	3110036	FALSE	TRUE
13114.smith.39.s003	38990	47616	1605	14384004	FALSE	TRUE
13114.smith.39.s004	62742	147967	71568	489307	FALSE	TRUE
13114.smith.39.s005	121068	132329	17180	14064295	FALSE	TRUE
13114.smith.39.s006	45432	112562	11078	1144642	FALSE	TRUE
13114.smith.39.s007	87514	50995	6797	8007683	FALSE	TRUE
13114.smith.39.s008	45967	154343	7897	230718	FALSE	TRUE
13114.song.51.s001	51754	129795	41327	45791	TRUE	TRUE
13114.song.51.s002	63014	183927	7828	9599567	TRUE	TRUE
13114.song.51.s003	173609	106045	180417	11282720	TRUE	TRUE
13114.song.51.s004	143397	134737	6193	9256687	TRUE	TRUE
13114.song.51.s005	91310	55832	115034	16701488	TRUE	TRUE
13114.song.51.s006	98848	101895	50925	11926204	TRUE	TRUE
13114.song.51.s007	29238	112072	83503	11830826	TRUE	TRUE
13114.song.51.s008	164738	117460	134397	10615995	TRUE	TRUE
13114.song.51.s009	76572	132926	75511	9911406	TRUE	TRUE
13114.song.51.s010	77850	14557	886	9965473	TRUE	TRUE
13114.song.51.s011	112121	133119	123308	13405644	TRUE	TRUE
13114.song.51.s012	65034	91810	101941	11586658	TRUE	TRUE
13114.song.51.s013	72319	46149	3984	7878000	TRUE	TRUE
13114.song.51.s014	68247	66181	193540	9917866	TRUE	TRUE
13114.song.51.s015	105442	139328	1986	9689005	TRUE	TRUE
13114.song.51.s016	80199	104199	244405	12416801	TRUE	TRUE
13114.song.51.s017	95174	66005	11049	2321800	TRUE	TRUE
13114.song.51.s018	90986	119132	278953	13271710	TRUE	TRUE
13114.song.51.s019	120336	165799	60746	13545111	TRUE	TRUE
13114.song.51.s020	44900	60811	3118	7186537	TRUE	TRUE
13114.song.52.s001	117456	196782	508	11916185	TRUE	TRUE
13114.song.52.s002	72470	168922	194851	11371498	TRUE	TRUE
13114.song.52.s003	41452	78995	860	12877454	TRUE	TRUE
13114.song.52.s004	98206	133270	219659	3528590	TRUE	TRUE
13114.song.52.s005	47930	60121	22102	10699551	TRUE	TRUE
13114.song.52.s006	79926	63673	36454	9904615	TRUE	TRUE
13114.song.52.s007	39789	109710	514	12807221	TRUE	TRUE
13114.song.52.s008	112389	135865	37818	4169899	TRUE	TRUE
13114.song.52.s009	123455	205111	15854	13219237	TRUE	TRUE
13114.song.52.s010	45870	73536	215596	11857247	TRUE	TRUE
13114.song.52.s011	36193	304824	140581	11512609	TRUE	TRUE
13114.song.52.s012	75450	37263	197	11322381	TRUE	TRUE
13114.song.52.s013	94467	139501	108795	3568636	TRUE	TRUE
13114.song.52.s014	131411	223557	265130	11619418	TRUE	TRUE
13114.song.52.s015	75201	95865	198249	4591062	TRUE	TRUE
13114.song.53.s001	129960	170848	289920	11823139	TRUE	TRUE
13114.song.53.s002	85118	73519	94922	9588159	TRUE	TRUE
13114.song.53.s003	66134	37806	22443	7613039	TRUE	TRUE
13114.song.53.s004	156677	158334	298933	9965098	TRUE	TRUE
13114.song.53.s005	43278	111685	1677	13385858	TRUE	TRUE
13114.song.53.s006	128548	158834	172922	10931310	TRUE	TRUE
13114.song.53.s007	36515	103580	30035	3140674	TRUE	TRUE
13114.song.53.s008	79530	57708	4541	14933707	TRUE	TRUE
13114.song.53.s009	74092	68284	12472	8101105	TRUE	TRUE
13114.song.53.s010	84318	114255	19581	9170795	TRUE	TRUE
13114.song.53.s011	60361	100609	13865	12845930	TRUE	TRUE
13114.song.53.s012	95206	131118	34770	6578925	TRUE	TRUE
13114.song.53.s013	50032	100255	151649	5044015	TRUE	TRUE
13114.song.53.s014	66448	72111	69733	16098952	TRUE	TRUE
13114.song.53.s015	57860	100412	62303	32439670	TRUE	TRUE
13114.song.75.s001	26733	46072	154	37456	TRUE	TRUE
13114.song.75.s002	92325	146535	15947	190275	TRUE	TRUE
13114.song.75.s003	36180	162495	1366	14285879	TRUE	TRUE
13114.song.75.s004	170595	93158	2679	13703711	TRUE	TRUE
13114.stegen.36.s001	33846	FALSE	2	5915529	FALSE	FALSE
13114.stegen.36.s002	18	FALSE	4	13750380	TRUE	TRUE
13114.stegen.36.s003	16	FALSE	2	2060716	TRUE	TRUE
13114.stegen.36.s004	41252	FALSE	2	14778049	TRUE	TRUE
13114.stegen.36.s005	11	FALSE	FALSE	27569	TRUE	TRUE
13114.stegen.36.s006	14	FALSE	FALSE	13582462	TRUE	TRUE
13114.stegen.36.s007	43371	FALSE	1	7860422	FALSE	FALSE
13114.stegen.36.s008	29296	FALSE	2	10367303	TRUE	TRUE
13114.stegen.36.s009	17	FALSE	1	8814690	TRUE	TRUE
13114.stegen.36.s010	10	FALSE	8	85408880	FALSE	FALSE
13114.stegen.36.s011	4	FALSE	FALSE	19593515	TRUE	TRUE
13114.stegen.36.s012	54307	FALSE	FALSE	12966856	FALSE	FALSE
13114.stegen.36.s013	37523	FALSE	FALSE	8416577	TRUE	TRUE
13114.stegen.36.s014	16	FALSE	1	1441453	TRUE	TRUE
13114.stegen.36.s015	20	FALSE	FALSE	6608514	TRUE	TRUE
13114.stegen.37.s001	30010	FALSE	FALSE	1152	FALSE	FALSE
13114.stegen.37.s002	7	FALSE	4	7089	FALSE	FALSE
13114.stegen.37.s003	24700	FALSE	5	12741	FALSE	FALSE
13114.stegen.37.s004	22	FALSE	25	9519449	FALSE	FALSE
13114.stegen.37.s005	16	FALSE	FALSE	1894	FALSE	FALSE
13114.stegen.37.s006	26	FALSE	FALSE	4395	FALSE	FALSE
13114.stegen.37.s007	8	FALSE	3	12855	FALSE	FALSE
13114.stegen.37.s008	42667	FALSE	27375	252276	FALSE	FALSE
13114.stegen.37.s009	16	FALSE	3	31123	FALSE	FALSE
13114.stegen.37.s010	37754	FALSE	11	73521	FALSE	FALSE
13114.stegen.38.s001	33375	FALSE	FALSE	14304267	FALSE	FALSE
13114.stegen.38.s002	12	FALSE	FALSE	18943476	FALSE	FALSE
13114.stegen.38.s003	19	FALSE	FALSE	2529579	FALSE	FALSE
13114.stegen.38.s004	18	FALSE	FALSE	14974	FALSE	FALSE
13114.stegen.38.s005	44701	FALSE	29767	10617546	FALSE	FALSE
13114.stegen.38.s006	53485	FALSE	FALSE	15111856	TRUE	TRUE
13114.stegen.38.s007	35	FALSE	FALSE	14184897	FALSE	FALSE
13114.stegen.38.s008	30377	FALSE	1	216830	FALSE	FALSE
13114.stegen.38.s009	44604	FALSE	FALSE	9147986	FALSE	FALSE
13114.stegen.38.s010	21	FALSE	1	731147	FALSE	FALSE
13114.stegen.38.s011	39636	FALSE	1	10614553	FALSE	FALSE
13114.stegen.38.s012	19	FALSE	FALSE	17163593	FALSE	FALSE
13114.stegen.38.s013	47859	FALSE	FALSE	10568420	FALSE	FALSE
13114.stegen.38.s014	39665	FALSE	FALSE	9971737	FALSE	FALSE
13114.stegen.38.s015	37986	FALSE	2	42113721	FALSE	FALSE
13114.stegen.38.s016	28	FALSE	1	7354435	FALSE	FALSE
13114.stegen.38.s017	69367	FALSE	FALSE	13389374	FALSE	FALSE
13114.stegen.38.s018	22	FALSE	FALSE	13106504	FALSE	FALSE
13114.stewart.26.s001	58946	126419	551	6763812	FALSE	FALSE
13114.stewart.26.s002	31515	76356	445	4859667	FALSE	FALSE
13114.stewart.26.s003	77615	109418	819	784753	FALSE	FALSE
13114.stewart.26.s004	44959	84331	397	2345198	FALSE	FALSE
13114.stewart.26.s005	68423	77337	47	2239498	FALSE	FALSE
13114.stewart.26.s006	49247	84600	1454	2450444	FALSE	FALSE
13114.stewart.26.s007	85742	125996	1055	10715669	FALSE	FALSE
13114.stewart.26.s008	31020	30491	222	5150799	FALSE	FALSE
13114.tait.77.s001	176285	195820	131525	10113059	TRUE	FALSE
13114.tait.77.s002	135368	305251	56110	11632919	TRUE	FALSE
13114.tait.77.s003	97309	225635	97496	11394842	TRUE	FALSE
13114.tait.77.s004	63314	68485	76206	10239927	TRUE	FALSE
13114.tait.77.s005	37861	45718	26972	10932371	TRUE	FALSE
13114.tait.77.s006	59755	130983	771	11299283	TRUE	FALSE
13114.tait.77.s007	50859	29411	60498	10431596	TRUE	FALSE
13114.tait.77.s008	69483	44962	55088	9103992	TRUE	FALSE
13114.tait.77.s009	148271	130703	142898	12402315	TRUE	FALSE
13114.tait.78.s001	30707	201087	28944	15684407	FALSE	TRUE
13114.tait.78.s002	85120	275512	95607	17933885	FALSE	TRUE
13114.tait.78.s003	107807	113703	73053	16242836	FALSE	TRUE
13114.thomas.18.s001	73504	138468	4246	14486043	TRUE	TRUE
13114.thomas.18.s002	84287	92855	5093	17225613	TRUE	TRUE
13114.thomas.18.s003	76818	92410	4016	8446173	TRUE	FALSE
13114.thomas.18.s004	47274	FALSE	1	2993463	FALSE	FALSE
13114.thomas.18.s005	203	5798	20	3733093	FALSE	FALSE
13114.thomas.18.s006	9784	88513	FALSE	2698950	FALSE	FALSE
13114.thomas.18.s007	20892	96245	3	3922758	FALSE	FALSE
13114.thomas.18.s008	40710	9264	27971	6949643	TRUE	TRUE
13114.thomas.18.s009	30796	89971	13942	14048989	TRUE	TRUE
13114.thomas.18.s010	45999	64112	24700	15131275	TRUE	FALSE
13114.thomas.18.s011	68739	305	2888	3078771	TRUE	FALSE
13114.thomas.18.s012	65825	86032	1078	15290474	TRUE	TRUE
13114.thomas.18.s013	58193	67415	475	15072946	TRUE	TRUE
13114.thomas.18.s014	70213	75430	18	11284387	TRUE	FALSE
13114.thomas.18.s015	96659	14529	49952	11911035	TRUE	FALSE
13114.thomas.18.s016	75212	130565	5	13362656	TRUE	FALSE
13114.thomas.18.s017	12728	42108	101	4373058	FALSE	FALSE
13114.thomas.18.s018	13543	9395	168	4987656	FALSE	FALSE
13114.thomas.18.s019	83976	72733	583	9668093	TRUE	TRUE
13114.thomas.18.s020	37436	FALSE	3	5679816	TRUE	FALSE
13114.thomas.18.s021	31457	59126	42338	11869910	TRUE	FALSE
13114.thomas.18.s022	11713	99368	35658	3327080	FALSE	FALSE
13114.thomas.18.s023	51995	126422	72446	8831301	TRUE	TRUE
13114.thomas.18.s024	35124	65358	89225	12386578	TRUE	TRUE
13114.thomas.18.s025	85524	26736	32302	10546734	TRUE	FALSE
13114.thomas.18.s026	90852	143022	131398	8301723	TRUE	FALSE
13114.thomas.18.s027	16472	62946	122202	1611278	FALSE	FALSE
13114.thomas.18.s028	65058	130588	119235	14612934	TRUE	TRUE
13114.thomas.18.s029	93009	54961	136958	13101656	TRUE	TRUE
13114.thomas.18.s030	81264	80409	45176	12044207	TRUE	FALSE
13114.thomas.18.s031	46628	23401	3128	4442336	TRUE	TRUE
13114.thomas.18.s032	55611	8044	257	260	TRUE	TRUE
13114.thomas.18.s033	53285	3047	4832	7736895	TRUE	FALSE
13114.thomas.18.s034	1376	982	2	224	TRUE	FALSE
13114.thomas.18.s035	47671	24960	1860	7410489	TRUE	TRUE
13114.thomas.18.s036	24005	40198	879	6320958	TRUE	TRUE
13114.thomas.18.s037	54181	18216	7664	6973009	TRUE	FALSE
13114.thomas.18.s038	18852	58360	48794	2884821	TRUE	TRUE
13114.thomas.18.s039	23378	48339	42707	4267765	TRUE	TRUE
13114.thomas.18.s040	931	49020	12569	8671300	TRUE	FALSE
13114.thomas.18.s041	12317	50335	1035	2947568	TRUE	FALSE
13114.thomas.18.s042	16	FALSE	6	19	TRUE	TRUE
13114.thomas.18.s043	63840	7404	1355	6658083	TRUE	TRUE
13114.thomas.18.s044	11100	1	1	10276	TRUE	FALSE
13114.thomas.18.s045	23146	7274	47	5080832	TRUE	FALSE
13114.thomas.18.s046	72569	772	6	8978813	TRUE	TRUE
13114.thomas.18.s047	69521	16	FALSE	5288	TRUE	TRUE
13114.thomas.18.s048	78342	2908	24	8137000	TRUE	FALSE
13114.thomas.18.s049	75629	3797	8	606509	TRUE	FALSE
13114.thomas.18.s050	21502	55703	41033	5071194	TRUE	TRUE
13114.thomas.18.s051	33731	47087	69006	3220634	TRUE	TRUE
13114.thomas.18.s052	36662	48171	44766	4466524	TRUE	FALSE
13114.thomas.18.s053	25867	15484	31688	3388854	TRUE	FALSE
13114.thomas.18.s054	41864	56200	88153	4868185	TRUE	TRUE
13114.thomas.18.s055	48632	45752	38179	5814168	TRUE	TRUE
13114.thomas.18.s056	62011	72534	33003	5680949	TRUE	FALSE
13114.thomas.18.s057	46595	59227	71767	4742369	TRUE	FALSE
13114.thomas.19.s001	53719	213310	81	FALSE	FALSE	FALSE
13114.thomas.19.s002	17725	92728	1133	4064788	FALSE	FALSE
13114.thomas.19.s003	18869	69785	10525	2305290	FALSE	FALSE
13114.thomas.19.s004	19659	75501	790	2535132	FALSE	FALSE
13114.thomas.19.s005	20492	136104	24494	FALSE	FALSE	FALSE
13114.thomas.19.s006	39117	123015	183	FALSE	FALSE	FALSE
13114.thomas.19.s007	28035	118113	1296	2719807	FALSE	FALSE
13114.thomas.19.s008	12760	75840	10644	4005850	FALSE	FALSE
13114.thomas.19.s009	17304	72965	3805	2028345	FALSE	FALSE
13114.thomas.19.s010	21344	38446	11136	3076991	FALSE	FALSE
13114.thomas.19.s011	14898	52389	3587	FALSE	FALSE	FALSE
13114.thomas.19.s012	6398	102310	95	FALSE	FALSE	FALSE
13114.thomas.19.s013	18385	101940	1261	FALSE	FALSE	FALSE
13114.thomas.19.s014	46606	89826	2681	2436782	FALSE	FALSE
13114.thomas.19.s015	13074	41413	2832	4860070	FALSE	FALSE
13114.thomas.19.s016	18111	34562	7	FALSE	FALSE	FALSE
13114.thomas.19.s017	12675	15988	12865	2583439	FALSE	FALSE
13114.thomas.19.s018	18589	88879	20654	3019676	FALSE	FALSE
13114.thomas.19.s019	110	113833	1221	3902807	FALSE	FALSE
13114.thomas.19.s020	34628	130955	5194	2979740	FALSE	FALSE
13114.thomas.19.s021	14555	98914	3870	1943099	FALSE	FALSE
13114.thomas.19.s022	21712	28158	17809	4019987	FALSE	FALSE
13114.thomas.19.s023	10200	72289	2572	2760870	FALSE	FALSE
13114.thomas.19.s024	20933	116774	20963	3589303	FALSE	FALSE
13114.thomas.19.s025	19179	11113	631	2364314	FALSE	FALSE
13114.thomas.19.s026	19822	61462	11136	2809753	FALSE	FALSE
13114.thomas.19.s027	FALSE	FALSE	FALSE	FALSE	TRUE	TRUE
13114.thomas.19.s028	FALSE	FALSE	FALSE	FALSE	TRUE	TRUE
13114.thomas.19.s029	FALSE	FALSE	FALSE	FALSE	TRUE	TRUE
13114.thomas.19.s030	FALSE	FALSE	FALSE	FALSE	TRUE	TRUE
13114.thomas.19.s031	FALSE	FALSE	FALSE	FALSE	TRUE	TRUE
13114.thomas.19.s032	FALSE	FALSE	FALSE	FALSE	TRUE	TRUE
13114.thomas.19.s033	FALSE	FALSE	FALSE	FALSE	TRUE	TRUE
13114.thomas.19.s034	FALSE	FALSE	FALSE	FALSE	TRUE	TRUE
13114.thomas.19.s035	FALSE	FALSE	FALSE	FALSE	TRUE	TRUE
13114.thomas.19.s036	FALSE	FALSE	FALSE	FALSE	TRUE	TRUE
13114.thomas.19.s037	FALSE	FALSE	FALSE	FALSE	TRUE	TRUE
13114.thomas.19.s038	FALSE	FALSE	FALSE	FALSE	TRUE	TRUE
13114.thomas.19.s039	FALSE	FALSE	FALSE	FALSE	TRUE	TRUE
13114.thomas.19.s040	FALSE	FALSE	FALSE	FALSE	TRUE	TRUE
13114.thomas.19.s041	FALSE	FALSE	FALSE	FALSE	TRUE	TRUE
13114.thomas.19.s042	FALSE	FALSE	FALSE	FALSE	TRUE	TRUE
13114.thomas.19.s043	FALSE	FALSE	FALSE	FALSE	TRUE	TRUE
13114.thomas.19.s044	FALSE	FALSE	FALSE	FALSE	TRUE	TRUE
13114.thomas.19.s045	FALSE	FALSE	FALSE	FALSE	TRUE	TRUE
13114.thomas.19.s046	FALSE	FALSE	FALSE	FALSE	TRUE	TRUE
13114.thomas.19.s047	FALSE	FALSE	FALSE	FALSE	TRUE	TRUE
13114.thomas.19.s048	FALSE	FALSE	FALSE	FALSE	TRUE	TRUE
13114.thomas.19.s049	FALSE	FALSE	FALSE	FALSE	TRUE	TRUE
13114.thomas.19.s050	40665	68147	874	1849651	FALSE	FALSE
13114.thomas.19.s051	44391	35136	3047	1550900	FALSE	FALSE
13114.thomas.19.s052	36922	72697	13645	5572587	FALSE	FALSE
13114.thomas.19.s053	23445	46673	12532	5315000	FALSE	FALSE
13114.thomas.19.s054	19635	47038	373	1926094	FALSE	FALSE
13114.thomas.19.s055	18263	28380	2199	3476377	FALSE	FALSE
13114.thomas.19.s056	39193	50963	12344	2832719	FALSE	FALSE
13114.thomas.19.s057	34571	49414	11598	2743245	FALSE	FALSE
13114.thomas.19.s058	27036	42139	47	1155664	FALSE	FALSE
13114.thomas.19.s059	53472	40307	1638	1290832	FALSE	FALSE
13114.thomas.19.s060	28208	10681	22862	5085123	FALSE	FALSE
13114.thomas.19.s061	27523	32374	506	1115238	FALSE	FALSE
13114.thomas.19.s062	26323	44438	694	1637588	FALSE	FALSE
13114.thomas.19.s063	20720	36982	52	1614656	FALSE	FALSE
13114.thomas.19.s064	60239	53022	5336	4254636	FALSE	FALSE
13114.tucker.58.s001	518	8359	18	1382040	TRUE	TRUE
13114.tucker.58.s002	3849	32650	28	13903	TRUE	TRUE
13114.tucker.58.s003	2711	10859	79	431853	TRUE	TRUE
13114.tucker.58.s004	2227	40580	750	3344	TRUE	FALSE
13114.tucker.58.s005	3362	105244	10	1810	TRUE	TRUE
13114.tucker.58.s006	20252	17228	289	23164	TRUE	FALSE
13114.tucker.58.s007	5911	19248	2328	2507	TRUE	TRUE
13114.tucker.58.s008	11989	6223	860	288948	TRUE	FALSE
13114.tucker.58.s009	3673	117619	19	1064	TRUE	TRUE
13114.tucker.58.s010	18817	40252	2822	338013	TRUE	FALSE
13114.tucker.58.s011	22255	27326	1751	212818	TRUE	FALSE
13114.tucker.58.s012	38010	3458	128	12869244	TRUE	FALSE
13114.tucker.58.s013	58453	61467	683	1766941	TRUE	FALSE
13114.tucker.58.s014	28598	72213	1298	1685615	TRUE	FALSE
13114.tucker.58.s015	2018	46363	80	518096	TRUE	FALSE
13114.tucker.58.s016	47790	64016	134	14634036	TRUE	FALSE
13114.uren.82.s001	85493	104485	158544	10716982	TRUE	TRUE
13114.uren.82.s002	75057	74545	96685	1952239	TRUE	TRUE
13114.uren.82.s003	43489	73691	136403	566665	TRUE	TRUE
13114.uren.82.s004	55914	57241	80241	11826730	TRUE	TRUE
13114.uren.82.s005	46984	57537	114876	10363798	TRUE	TRUE
13114.uren.82.s006	40977	107455	118865	3026021	TRUE	TRUE
13114.uren.82.s007	3718	28130	15688	227402	TRUE	TRUE
13114.uren.82.s008	31428	79556	46438	2678905	TRUE	TRUE
13114.uren.82.s009	27482	75607	96394	2803936	TRUE	TRUE
13114.uren.82.s010	87652	106606	114694	10637686	TRUE	TRUE
13114.uren.82.s011	144361	133867	279003	213548	TRUE	TRUE
13114.uren.82.s012	90990	169327	158161	14029443	TRUE	TRUE
13114.zaneveld.9.s001	11198	200846	9	13822439	TRUE	TRUE
13114.zaneveld.9.s002	20293	59153	438	776290	TRUE	TRUE
13114.zaneveld.9.s003	14076	90608	630	11373645	TRUE	FALSE
13114.zaneveld.9.s004	39400	121537	346251	14374017	TRUE	TRUE
13114.zaneveld.9.s005	85621	96521	408984	13905083	TRUE	TRUE
13114.zaneveld.9.s006	92216	103546	364987	11461433	TRUE	FALSE
13114.zaneveld.9.s007	94689	142108	391996	9344994	TRUE	TRUE
13114.zaneveld.9.s008	32179	101954	204394	9868060	TRUE	TRUE
13114.zaneveld.9.s009	48000	94154	230427	13543100	TRUE	FALSE
13114.zaneveld.9.s010	15117	82230	26	4876791	TRUE	TRUE
13114.zaneveld.9.s011	49097	194183	286	292797	TRUE	TRUE
13114.zaneveld.9.s012	50503	150122	63711	8787332	TRUE	FALSE
13114.zaneveld.9.s013	20204	105052	76084	11493363	TRUE	TRUE
13114.zaneveld.9.s014	27559	36828	15169	8277244	TRUE	TRUE
13114.zaneveld.9.s015	13945	69045	26216	15576799	TRUE	TRUE
13114.zaneveld.9.s016	9557	48930	1270	6598171	TRUE	TRUE
13114.zaneveld.9.s017	27620	75101	95242	10541895	TRUE	TRUE
13114.zaneveld.9.s018	30242	32998	290121	9865574	TRUE	TRUE
13114.zaneveld.9.s019	31098	159503	159998	1415449	TRUE	TRUE
13114.zaneveld.9.s020	41944	118074	155281	14546140	TRUE	TRUE
13114.zaneveld.9.s021	62443	101597	22765	13241043	TRUE	FALSE
13114.zaneveld.9.s022	124632	254091	82301	8113820	TRUE	FALSE

## Sheet: Table S3
Table S3 | The top 10 ranked microbially-related metabolites for each environment, described using the Earth Microbiome Project Ontology (EMPO 4; Fig. 1). Data are from Songbird multinomial regression (model: composition = EMPO 4; pseudo-Q2 = 0.21). Metabolites in bold font highlighted gray are those also identified to be strongly associated with RPCA axes (Fig. 3c, Table S4), and those in bold f…
Environment	Feature rank	Feature ID	Molecular formula	Pathway	Superclass	Class
Animal corpus (saline)	1	23235	C27H40O2	Terpenoids	Sesterterpenoids	Not annotated
Animal corpus (saline)	2	41006	Not annotated	Not annotated	Not annotated	Not annotated
Animal corpus (saline)	3	28910	C27H38	Terpenoids	Steroids	Cholestane steroids
Animal corpus (saline)	4	23136	C25H32O3	Terpenoids	Cyclic polyketides	Not annotated
Animal corpus (saline)	5	21140	C29H46O4	Terpenoids	Triterpenoids	Not annotated
Animal corpus (saline)	6	3559	Not annotated	Not annotated	Not annotated	Not annotated
Animal corpus (saline)	7	23517	Not annotated	Not annotated	Not annotated	Not annotated
Animal corpus (saline)	8	41001	Not annotated	Not annotated	Not annotated	Not annotated
Animal corpus (saline)	9	3955	Not annotated	Not annotated	Not annotated	Not annotated
Animal corpus (saline)	10	39515	Not annotated	Not annotated	Not annotated	Not annotated
Animal distal gut (non-saline)	1	25552	C24H38O4	Terpenoids	Steroids	Cholane steroids
Animal distal gut (non-saline)	2	7792	C24H38O4	Terpenoids	Steroids	Cholane steroids
Animal distal gut (non-saline)	3	25862	C27H42O7	Terpenoids	Steroids	Ecdysteroids
Animal distal gut (non-saline)	4	51039	C27H44O3	Terpenoids	Steroids	Cholestane steroids
Animal distal gut (non-saline)	5	2081	C15H10O4	Shikimates and Phenylpropanoids	Isoflavonoids	Isoflavones
Animal distal gut (non-saline)	6	1236	C18H34O5	Fatty acids	Octadecanoids	Other Octadecanoids
Animal distal gut (non-saline)	7	50823	C26H45NO6S	Terpenoids	Steroids	Cholane steroids
Animal distal gut (non-saline)	8	22299	C29H46O2	Terpenoids	Meroterpenoids	Prenyl quinone meroterpenoids
Animal distal gut (non-saline)	9	2826	C19H34O4	Fatty acids	Octadecanoids	Other Octadecanoids
Animal distal gut (non-saline)	10	12107	C24H41NO3	Terpenoids	Steroids	Cholane steroids
Animal distal gut (saline)	1	29157	Not annotated	Not annotated	Not annotated	Not annotated
Animal distal gut (saline)	2	38117	C40H52O4	Terpenoids	Carotenoids (C40)	Carotenoids (C40, β-β)
Animal distal gut (saline)	3	7942	C17H24N2O4	Alkaloids	Ornithine alkaloids	Not annotated
Animal distal gut (saline)	4	53059	C15H18BrO	Terpenoids	Sesquiterpenoids	Not annotated
Animal distal gut (saline)	5	30947	C7H9NO2	Shikimates and Phenylpropanoids	Not annotated	Shikimic acids and derivatives
Animal distal gut (saline)	6	20600	Not annotated	Not annotated	Not annotated	Not annotated
Animal distal gut (saline)	7	50368	C27H31N3O3	Alkaloids	Tryptophan alkaloids	Not annotated
Animal distal gut (saline)	8	52381	Not annotated	Not annotated	Not annotated	Not annotated
Animal distal gut (saline)	9	50979	C24H36O2S	Terpenoids	Steroids	Cholane steroids
Animal distal gut (saline)	10	12107	C24H41NO3	Terpenoids	Steroids	Cholane steroids
Animal proximal gut (saline)	1	46142	C19H39NO2S	Fatty acids	Fatty Acids and Conjugates	Not annotated
Animal proximal gut (saline)	2	50500	Not annotated	Not annotated	Not annotated	Not annotated
Animal proximal gut (saline)	3	46161	C19H39NO2S	Fatty acids	Fatty Acids and Conjugates	Not annotated
Animal proximal gut (saline)	4	50865	Not annotated	Not annotated	Not annotated	Not annotated
Animal proximal gut (saline)	5	8409	C22H35NO2	Fatty acids	Fatty amides	N-acyl ethanolamines (endocannabinoids)
Animal proximal gut (saline)	6	15710	Not annotated	Not annotated	Not annotated	Not annotated
Animal proximal gut (saline)	7	19189	Not annotated	Not annotated	Not annotated	Not annotated
Animal proximal gut (saline)	8	44429	Not annotated	Not annotated	Not annotated	Not annotated
Animal proximal gut (saline)	9	47998	Not annotated	Not annotated	Not annotated	Not annotated
Animal proximal gut (saline)	10	49293	C18H36N4O4	Amino acids and Peptides	Small peptides	Not annotated
Animal secretion (saline)	1	24213	C25H40O3	Fatty acids	Glycerolipids	Monoacylglycerols
Animal secretion (saline)	2	46948	C20H35N5O13	Carbohydrates	Polyols	Amino cyclitols
Animal secretion (saline)	3	24185	C20H33ClO4	Polyketides	Not annotated	Not annotated
Animal secretion (saline)	4	10248	C24H41NO5	Not annotated	Steroids	Not annotated
Animal secretion (saline)	5	16936	C33H52O13	Fatty acids	Glycerolipids	Glycosyldiacylglycerols
Animal secretion (saline)	6	24147	C25H40O3	Terpenoids	Steroids	Cholane steroids
Animal secretion (saline)	7	40413	C22H46NO8P	Fatty acids	Glycerophospholipids	Glycerophosphates
Animal secretion (saline)	8	44580	C11H21N3O	Alkaloids	Small peptides	Dipeptides
Animal secretion (saline)	9	22091	C28H50O9	Polyketides	Polyethers	Not annotated
Animal secretion (saline)	10	46073	C10H17N	Terpenoids	Monoterpenoids	Not annotated
Fungus corpus (non-saline)	1	20438	C18H10O7	Shikimates and Phenylpropanoids	Flavonoids	Flavonols
Fungus corpus (non-saline)	2	16650	C18H12O8	Shikimates and Phenylpropanoids	Flavonoids	Flavonols
Fungus corpus (non-saline)	3	16117	C25H43NO9	Fatty acids	Glycerolipids	Glycosyldiacylglycerols
Fungus corpus (non-saline)	4	16952	Not annotated	Not annotated	Not annotated	Not annotated
Fungus corpus (non-saline)	5	16752	C18H30Cl2O2	Fatty acids	Fatty Acids and Conjugates	Not annotated
Fungus corpus (non-saline)	6	16681	C18H12O6	Shikimates and Phenylpropanoids	Flavonoids	Not annotated
Fungus corpus (non-saline)	7	16632	C17H10O6	Polyketides	Xanthones	Methyl xanthones
Fungus corpus (non-saline)	8	16615	C18H12O7	Shikimates and Phenylpropanoids	Not annotated	Not annotated
Fungus corpus (non-saline)	9	16743	C18H12O8	Shikimates and Phenylpropanoids	Flavonoids	Flavonols
Fungus corpus (non-saline)	10	15767	C20H34O2	Fatty acids	Fatty Acids and Conjugates	Not annotated
Plant detritus (non-saline)	1	24670	C33H40O4	Polyketides	Meroterpenoids	Not annotated
Plant detritus (non-saline)	2	24678	C13H16BNO7	Amino acids and Peptides	Not annotated	Not annotated
Plant detritus (non-saline)	3	24692	C33H48O4	Polyketides	Meroterpenoids	Not annotated
Plant detritus (non-saline)	4	7395	C22H30O3	Terpenoids	Meroterpenoids	Cannabinoids
Plant detritus (non-saline)	5	24684	Not annotated	Not annotated	Not annotated	Not annotated
Plant detritus (non-saline)	6	24677	C24H26O4	Polyketides	Phloroglucinols	Acyl phloroglucinols
Plant detritus (non-saline)	7	30111	C27H42O6	Terpenoids	Steroids	Ecdysteroids
Plant detritus (non-saline)	8	24866	C19H18O5	Polyketides	Phloroglucinols	Not annotated
Plant detritus (non-saline)	9	26285	C28H42	Terpenoids	Steroids	Vitamin D2 and derivatives
Plant detritus (non-saline)	10	31735	C24H39N5O8	Amino acids and Peptides	Small peptides	Tripeptides
Plant surface (non-saline)	1	11326	C24H41NO4	Terpenoids	Steroids	Cholane steroids
Plant surface (non-saline)	2	36400	C32H54O4	Polyketides	Meroterpenoids	Not annotated
Plant surface (non-saline)	3	20775	C20H41NO4	Fatty acids	Not annotated	Other Octadecanoids
Plant surface (non-saline)	4	4949	C13H10O	Shikimates and Phenylpropanoids	Flavonoids	Chalcones
Plant surface (non-saline)	5	30751	C9H15NO4	Polyketides	Cyclic polyketides	2-pyrone derivatives
Plant surface (non-saline)	6	5118	C21H24O3	Terpenoids	Diterpenoids	Tetracyclic diterpenoids
Plant surface (non-saline)	7	20098	C7H8NO4	Amino acids and Peptides	Small peptides	Aminoacids
Plant surface (non-saline)	8	45169	C26H41NO8	Alkaloids	Not annotated	Not annotated
Plant surface (non-saline)	9	38866	Not annotated	Not annotated	Not annotated	Not annotated
Plant surface (non-saline)	10	21815	C30H50N6O4	Amino acids and Peptides	Oligopeptides	Lipopeptides
Plant surface (saline)	1	55614	C8H13N3O	Alkaloids	Nicotinic acid alkaloids	Pyridine alkaloids
Plant surface (saline)	2	55975	C22H41N3O8	Polyketides	Not annotated	Not annotated
Plant surface (saline)	3	56485	Not annotated	Not annotated	Not annotated	Not annotated
Plant surface (saline)	4	56324	C21H37N3O7	Polyketides	Not annotated	Not annotated
Plant surface (saline)	5	34407	C10H19N3O2	Alkaloids	Not annotated	Primary amides
Plant surface (saline)	6	56318	C10H17N3O	Alkaloids	Monoterpenoids	Pyridine alkaloids
Plant surface (saline)	7	34652	C10H19N3O2	Alkaloids	Not annotated	Primary amides
Plant surface (saline)	8	56548	C23H40O8	Fatty acids	Linear polyketides	Open-chain polyketides
Plant surface (saline)	9	56014	C22H39N3O7	Amino acids and Peptides	Not annotated	Not annotated
Plant surface (saline)	10	56496	C21H41N3O7	Polyketides	Linear polyketides	Open-chain polyketides
Sediment (non-saline)	1	15024	C13H24N6O7	Carbohydrates	Not annotated	Not annotated
Sediment (non-saline)	2	4702	C9H16O5	Fatty acids	Glycerolipids	Not annotated
Sediment (non-saline)	3	28221	C36H54O8	Terpenoids	Diterpenoids	Tigliane diterpenoids
Sediment (non-saline)	4	8030	C20H30	Terpenoids	Steroids	Not annotated
Sediment (non-saline)	5	21379	C25H26O5	Shikimates and Phenylpropanoids	Coumarins	Not annotated
Sediment (non-saline)	6	5882	C9H6O2	Shikimates and Phenylpropanoids	Phenylpropanoids (C6-C3)	Cinnamic acids and derivatives
Sediment (non-saline)	7	1721	C27H38O5	Terpenoids	Not annotated	Not annotated
Sediment (non-saline)	8	11099	C19H34O5	Fatty acids	Linear polyketides	Open-chain polyketides
Sediment (non-saline)	9	25351	Not annotated	Not annotated	Not annotated	Not annotated
Sediment (non-saline)	10	15086	C12H18O6	Polyketides	Not annotated	Not annotated
Sediment (saline)	1	12617	C27H47NO13	Fatty acids	Not annotated	Not annotated
Sediment (saline)	2	42202	Not annotated	Not annotated	Not annotated	Not annotated
Sediment (saline)	3	10361	C42H56O5	Terpenoids	Carotenoids (C40)	Carotenoids (C40, β-β)
Sediment (saline)	4	15118	C19H35NO9	Fatty acids	Not annotated	Not annotated
Sediment (saline)	5	46984	C21H34O3	Terpenoids	Steroids	Cholane steroids
Sediment (saline)	6	33113	C32H57NO9	Polyketides	Linear polyketides	Open-chain polyketides
Sediment (saline)	7	12537	C40H58O5	Terpenoids	Carotenoids (C40)	Carotenoids (C40, β-β)
Sediment (saline)	8	12862	C21H34O3	Fatty acids	Eicosanoids	Not annotated
Sediment (saline)	9	12623	C28H49NO13	Fatty acids	Not annotated	Not annotated
Sediment (saline)	10	12750	Not annotated	Not annotated	Not annotated	Not annotated
Soil (non-saline)	1	2102	C18H37NO2	Fatty acids	Fatty Acids and Conjugates	Unsaturated fatty acids
Soil (non-saline)	2	10177	C32H52N8O5	Amino acids and Peptides	Oligopeptides	Linear peptides
Soil (non-saline)	3	2073	C17H19NO2	Alkaloids	Not annotated	Not annotated
Soil (non-saline)	4	2217	C13H21ClN2O3	Fatty acids	Not annotated	Not annotated
Soil (non-saline)	5	2161	C32H51N5O5	Amino acids and Peptides	Oligopeptides	Cyclic peptides
Soil (non-saline)	6	7661	C20H39NO	Fatty acids	Fatty amides	Primary amides
Soil (non-saline)	7	2135	C18H18N2O	Alkaloids	Tryptophan alkaloids	Simple indole alkaloids
Soil (non-saline)	8	2288	C11H12N2O2	Alkaloids	Tryptophan alkaloids	Simple indole alkaloids
Soil (non-saline)	9	7420	C13H19FOS2	Terpenoids	Monoterpenoids	Not annotated
Soil (non-saline)	10	5153	C20H22O4	Shikimates and Phenylpropanoids	Lignans	Dibenzylbutane lignans
Subsurface (non-saline)	1	14373	C14H19NO	Terpenoids	Sesquiterpenoids	Not annotated
Subsurface (non-saline)	2	14208	C8H12O4	Fatty acids	Fatty Acids and Conjugates	Dicarboxylic acids
Subsurface (non-saline)	3	42569	Not annotated	Not annotated	Not annotated	Not annotated
Subsurface (non-saline)	4	17757	C20H20O	Terpenoids	Steroids	Not annotated
Subsurface (non-saline)	5	6222	C18H22	Terpenoids	Steroids	Estrane steroids
Subsurface (non-saline)	6	27023	C17H32O5	Fatty acids	Glycerolipids	Monoacylglycerols
Subsurface (non-saline)	7	14337	Not annotated	Not annotated	Not annotated	Not annotated
Subsurface (non-saline)	8	15209	C16H20O2S	Terpenoids	Steroids	Not annotated
Subsurface (non-saline)	9	2225	C14H21NO	Fatty acids	Fatty amides	Phenylalanine-derived alkaloids
Subsurface (non-saline)	10	9506	C17H18O	Terpenoids	Not annotated	Not annotated
Water (non-saline)	1	14668	C30H62O16	Carbohydrates	Glycerolipids	Not annotated
Water (non-saline)	2	14675	C18H33N7O5	Alkaloids	Pseudoalkaloids (transamidation)	Not annotated
Water (non-saline)	3	14677	C32H66O17	Carbohydrates	Glycerolipids	Not annotated
Water (non-saline)	4	14832	C19H31BN6O4	Alkaloids	Not annotated	Not annotated
Water (non-saline)	5	14725	C18H38O10	Fatty acids	Glycerolipids	Diacylglycerols
Water (non-saline)	6	14693	C22H46O12	Fatty acids	Glycerolipids	Diacylglycerols
Water (non-saline)	7	14821	C14H28O7	Fatty acids	Not annotated	Not annotated
Water (non-saline)	8	14665	C28H58O15	Carbohydrates	Glycerolipids	Not annotated
Water (non-saline)	9	15877	Not annotated	Not annotated	Not annotated	Not annotated
Water (non-saline)	10	14797	Not annotated	Not annotated	Not annotated	Not annotated
Water (saline)	1	14668	C30H62O16	Carbohydrates	Glycerolipids	Not annotated
Water (saline)	2	14677	C32H66O17	Carbohydrates	Glycerolipids	Not annotated
Water (saline)	3	14832	C19H31BN6O4	Alkaloids	Not annotated	Not annotated
Water (saline)	4	14665	C28H58O15	Carbohydrates	Glycerolipids	Not annotated
Water (saline)	5	14693	C22H46O12	Fatty acids	Glycerolipids	Diacylglycerols
Water (saline)	6	14675	C18H33N7O5	Alkaloids	Pseudoalkaloids (transamidation)	Not annotated
Water (saline)	7	15877	Not annotated	Not annotated	Not annotated	Not annotated
Water (saline)	8	14785	Not annotated	Not annotated	Not annotated	Not annotated
Water (saline)	9	14844	C26H55NO13	Carbohydrates	Aminosugars and aminoglycosides	Not annotated
Water (saline)	10	14724	C24H50O13	Fatty acids	Glycerolipids	Diacylglycerols

## Sheet: Table S4
Table S4 | The top 25 microbially-related metabolites across all environments, ranked based on association with RPCA ordination axes (i.e., global magnitude across all axes). Metabolites in bold font highlighted gray are those also identified to be strongly associated with particular environments from analysis of differential abundance (Table S2).
Feature ID	Molecular formula	Pathway	Superclass	Class
362	C17H24O3	Terpenoids	Sesquiterpenoids	Not annotated
1630	C9H8O2	Shikimates and Phenylpropanoids	Phenylpropanoids (C6-C3)	Cinnamic acids and derivatives
1632	C9H8O2	Shikimates and Phenylpropanoids	Phenolic acids (C6-C1)	Simple phenolic acids
1856	C22H41NO	Fatty acids	Fatty amides	Primary amides
3394	C28H38	Terpenoids	Steroids	Vitamin D2 and derivatives
3830	C28H38	Terpenoids	Steroids	Vitamin D2 and derivatives
4561	C9H6O2	Shikimates and Phenylpropanoids	Phenylpropanoids (C6-C3)	Cinnamic acids and derivatives
4949	C13H10O	Shikimates and Phenylpropanoids	Flavonoids	Chalcones
6974	C14H24O5	Terpenoids	Not annotated	Not annotated
8263	Not annotated	Not annotated	Not annotated	Not annotated
8273	Not annotated	Not annotated	Not annotated	Not annotated
12599	C10H10O2	Shikimates and Phenylpropanoids	Phenylpropanoids (C6-C3)	Cinnamic acids and derivatives
13892	C8H18O5	Fatty acids	Glycerolipids	Diacylglycerols
14665	C28H58O15	Carbohydrates	Glycerolipids	Not annotated
14675	C18H33N7O5	Alkaloids	Pseudoalkaloids (transamidation)	Not annotated
14680	C22H35N5O5	Alkaloids	Pseudoalkaloids (transamidation)	Not annotated
15105	C26H37NO6	Terpenoids	Diterpenoids	Tigliane diterpenoids
16345	Not annotated	Not annotated	Not annotated	Not annotated
22299	C29H46O2	Terpenoids	Meroterpenoids	Prenyl quinone meroterpenoids
25552	C24H34O2	Terpenoids	Steroids	Cholane steroids
33591	C19H30O2	Terpenoids	Diterpenoids	Androstane steroids
33598	C9H8O2	Shikimates and Phenylpropanoids	Phenolic acids (C6-C1)	Simple phenolic acids
34551	C10H17N3O2	Alkaloids	Histidine alkaloids	Imidazole alkaloids
46387	C19H35N7O3S	Amino acids and Peptides	Not annotated	Not annotated
58021	C8H10N4O2	Alkaloids	Pseudoalkaloids (transamidation)	Purine alkaloids

## Sheet: Table S5
Table S5 | The top 10 co-occurring microbial taxa for all select focal group metabolites and all select reference group metabolites, with respect to the focal environment. See Extended Data Fig. 10.
environment	chemical pathway	metabolite	top 10 co-occurring microbial taxa
Animal corpus (saline)	Polyketides	11159, C27H49NO5	Candidatus Synechococcus spongiarum (Synechococcaceae, Cyanobacteria)
		26362, C30H52O9	Auraticoccus monumenti (Propionibacteriaceae, Actinobacteria)
		26932, C28H48O8	Candidatus Kinetoplastibacterium crithidii (family incertae sedis, Betaproteobacteria)
		35289, C28H50O8	Ramlibacter sp. Leaf400 (Comamonadaceae, Betaproteobacteria)
		39643, C25H39NO4S	Streptococcus sanguinis (Streptococcaceae, Firmicutes)
			Desulfovibrio vulgaris (Desulfovibrionaceae, Deltaproteobacteria)
			Amycolatopsis jejuensis (Pseudonocardiaceae, Actinobacteria)
			Methyloceanibacter caenitepidi (family incertae sedis, Alphaproteobacteria)
			Marine Group I, SCGC RSA3 (family incertae sedis, Thaumarchaeota)
			Neisseria meningitidis (Neisseriaceae, Betaproteobacteria)
	Shikimates & phenylpropanoids	02081, C15H10O4	Bacillus niacini (Bacillaceae, Firmicutes)
		07362, C15H12O4	Flagellimonas sp. DK169 (Flavobacteriaceae, Bacteroidetes)
		27499, C15H10O5	Marinomonas polaris (Oceanospirillaceae, Gammaproteobacteria)
		56703, C6H7OP	Mariniphaga anaerophila (Prolixibacteraceae, Bacteroidetes)
			Denitrobacterium detoxificans (Eggerthellaceae, Actinobacteria)
			Sphingobacterium sp. T2 (Sphingobacteriaceae, Bacteroidetes)
			Pontibaca methylaminivorans (Rhodobacteraceae, Alphaproteobacteria)
			Halofilum ochraceum (Ectothiorhodospiraceae, Gammaproteobacteria)
			Rikenella microfusus (Rikenellaceae, Bacteroidetes)
			Methylophaga frappieri (Piscirickettsiaceae, Gammaproteobacteria)
Soil (non-saline)	Fatty acids Group A	02102, C18H37NO2	Streptomyces avicenniae (Streptomycetaceae, Actinobacteria)
		02631, C23H41NO5	Lactobacillus fermentum (Lactobacillaceae, Firmicutes)
		02657, C23H43NO5	Achromobacter xylosoxidans (Alcaligenaceae, Betaproteobacteria)
		07661, C20H39NO	Rhodospirillum sp. UNK.MGS-17 (Rhodospirillaceae, Alphaproteobacteria)
		10787, C21H38N2O2	Shewanella denitrificans (Shewanellaceae, Gammaproteobacteria)
		10838, C22H41NO4	Paraburkholderia rhizoxinica (Burkholderiaceae, Betaproteobacteria)
		10878, C23H41NO	Undescribed sp. mt14 (Lachnospiraceae, Firmicutes)
		11023, C23H45NO	Streptococcus porci (Streptococcaceae, Firmicutes)
		22444, C22H41NO	Achromobacter denitrificans (Alcaligenaceae, Betaproteobacteria)
		30107, C22H43NO	Dermacoccus sp. PE3 (Dermacoccaceae, Actinobacteria)
	Fatty acids Group B	14890, C24H48O12	Thiobacillus thioparus (Hydrogenophilaceae, Betaproteobacteria)
		14893, C8H13BO3	Planktothrix sp. PCC 11201 (Microcoleaceae, Cyanobacteria)
		16114, C26H53N3O8	Ruminiclostridium thermocellum (Ruminococcaceae, Firmicutes)
		57672, C24H52N2O2S	Prochlorococcus marinus (Prochloraceae, Cyanobacteria)
			Lactobacillus lindneri (Lactobacillaceae, Firmicutes)
			Knoellia aerolata (Intrasporangiaceae, Actinobacteria)
			Synechococcus sp. CC9902 (Synechococcaceae, Cyanobacteria)
			Undescribed sp. HIMB59 (Pelagibacteraceae, Alphaproteobacteria)
			Methylophilales sp. MBRSF5 (family incertae sedis, Betaproteobacteria)
			Synechococcus sp. WH 8016 (Synechococcaceae, Cyanobacteria)
Plant detritus (non-saline)	Polyketides	24670, C33H40O4	Zymobacter palmae (Halomonadaceae, Gammaproteobacteria)
		24677, C24H26O4	Anaerolinea thermophila (Anaerolineaceae, Chloroflexi)
		24692, C33H48O4	Gabonia massiliensis (Porphyromonadaceae, Bacteroidetes)
		24731, C38H50O4	Nitrosospira multiformis (Nitrosomonadaceae, Betaproteobacteria)
		24866, C19H18O5	Teredinibacter turnerae (Cellvibrionaceae, Gammaproteobacteria)
			Undescribed sp. oral taxon 500 (Lachnospiraceae, Firmicutes)
			Auraticoccus monumenti (Propionibacteriaceae, Actinobacteria)
			Streptococcus porci (Streptococcaceae, Firmicutes)
			Pseudochrobactrum sp. AO18b (Brucellaceae, Alphaproteobacteria)
			Marinobacter sp. REDSEA-S27_B10 (Alteromonadaceae, Gammaproteobacteria)
	Alkaloids	17961, C26H51N5O2	Undescribed sp. RIFOXYC2_FULL_38_25 (family incertae sedis, Ignavibacteriae)
		23229, C10H12BrCl2NO4S2	Sphingobacterium sp. T2 (Sphingobacteriaceae, Bacteroidetes)
		46477, C17H22N2O4	Amycolatopsis methanolica (Pseudonocardiaceae, Actinobacteria)
		49184, C11H21N3O	Nocardia otitidiscaviarum (Nocardiaceae, Actinobacteria)
		55748, C10H19N3O2	Maribacter dokdonensis (Flavobacteriaceae, Bacteroidetes)
		56444, C19H27N5O6	Thermoanaerobacterium thermosaccharolyticum (family incertae sedis, Firmicutes)
		57640, C27H54N8O6	Flagellimonas sp. DK169 (Flavobacteriaceae, Bacteroidetes)
			Halofilum ochraceum (Ectothiorhodospiraceae, Gammaproteobacteria)
			Clostridium sp. CAG:628 (Clostridiaceae, Firmicutes)
			Veillonella parvula (Veillonellaceae, Firmicutes)

## Sheet: Table S6
Table S6 | Alpha-diversity correlations comparing microbially-related metabolite richness vs. either shotgun metagenomic microbial taxonomic richness, Faith’s PD, or weighted Faith’s PD. Values are Spearman correlation coefficients, and p-values are from two-tailed tests and were adjusted for multiple comparisons using the Benjamini-Hochberg procedure. Values in bold font identify significant rel…
EMPO	Environment	n	shotgun_metric	r	lower 95% CI	upper 95% CI	t	S	p-value
EMPO 0	All	454	richness	0.2	0.11	0.28	4.23	N/A	0.001
EMPO 1	Host-associated	271	richness	0.19	0.08	0.31	3.23	N/A	0.01
EMPO 1	Free-living	183	richness	0.18	0.03	0.31	2.4	N/A	0.05
EMPO 4	Animal corpus (non-saline)	3	richness	N/A	N/A	N/A	N/A	N/A	N/A
EMPO 4	Animal corpus (saline)	44	richness	0.39	0.11	0.62	2.74	N/A	0.01
EMPO 4	Animal distal gut (non-saline)	139	richness	0.000343	-0.17	0.17	0.00401	N/A	1
EMPO 4	Animal distal gut (saline)	11	richness	-0.12	-0.68	0.53	N/A	274.06	0.7
EMPO 4	Animal proximal gut (non-saline)	5	richness	-0.21	-0.93	0.84	N/A	24.1	0.7
EMPO 4	Animal proximal gut (saline)	12	richness	0.73	0.26	0.92	N/A	76	0.01
EMPO 4	Animal secretion (saline)	12	richness	0.05	-0.55	0.62	N/A	272	0.9
EMPO 4	Fungus corpus (non-saline)	6	richness	0.43	-0.61	0.93	N/A	20	0.4
EMPO 4	Plant detritus (non-saline)	26	richness	0.74	0.49	0.88	N/A	750.63	0.001
EMPO 4	Plant surface (non-saline)	13	richness	-0.36	-0.77	0.26	N/A	494	0.2
EMPO 4	Plant surface (saline)	0	richness	N/A	N/A	N/A	N/A	N/A	N/A
EMPO 4	Sediment (non-saline)	31	richness	0.42	0.07	0.67	2.47	N/A	0.05
EMPO 4	Sediment (saline)	31	richness	0.27	-0.09	0.57	1.52	N/A	0.1
EMPO 4	Soil (non-saline)	78	richness	0.06	-0.16	0.28	0.54	N/A	0.6
EMPO 4	Soil (saline)	0	richness	N/A	N/A	N/A	N/A	N/A	N/A
EMPO 4	Subsurface (non-saline)	3	richness	N/A	N/A	N/A	N/A	N/A	N/A
EMPO 4	Surface (saline)	2	richness	N/A	N/A	N/A	N/A	N/A	N/A
EMPO 4	Water (non-saline)	8	richness	0.24	-0.56	0.81	0.6	N/A	0.6
EMPO 4	Water (saline)	30	richness	0.57	0.26	0.77	3.65	N/A	0.01
EMPO 0	All	454	Faith's PD	0.16	0.07	0.25	3.52	N/A	0.001
EMPO 1	Host-associated	271	Faith's PD	0.17	0.05	0.28	2.84	N/A	0.01
EMPO 1	Free-living	183	Faith's PD	0.14	0	0.28	1.93	N/A	0.06
EMPO 4	Animal corpus (non-saline)	3	Faith's PD	N/A	N/A	N/A	N/A	N/A	N/A
EMPO 4	Animal corpus (saline)	44	Faith's PD	0.29	-0.01	0.54	1.98	N/A	0.05
EMPO 4	Animal distal gut (non-saline)	139	Faith's PD	0.02	-0.15	0.18	0.19	N/A	0.8
EMPO 4	Animal distal gut (saline)	11	Faith's PD	-0.05	-0.64	0.58	N/A	230	0.9
EMPO 4	Animal proximal gut (non-saline)	5	Faith's PD	0.1	-0.87	0.91	N/A	18	0.9
EMPO 4	Animal proximal gut (saline)	12	Faith's PD	0.72	0.23	0.92	N/A	80	0.01
EMPO 4	Animal secretion (saline)	12	Faith's PD	0.17	-0.46	0.69	N/A	238	0.6
EMPO 4	Fungus corpus (non-saline)	6	Faith's PD	0.43	-0.61	0.93	N/A	20	0.4
EMPO 4	Plant detritus (non-saline)	26	Faith's PD	0.74	0.49	0.88	N/A	760	0.001
EMPO 4	Plant surface (non-saline)	13	Faith's PD	-0.41	-0.79	0.2	N/A	512	0.2
EMPO 4	Plant surface (saline)	0	Faith's PD	N/A	N/A	N/A	N/A	N/A	N/A
EMPO 4	Sediment (non-saline)	31	Faith's PD	0.44	0.1	0.69	2.65	N/A	0.05
EMPO 4	Sediment (saline)	31	Faith's PD	0.09	-0.28	0.43	0.47	N/A	0.6
EMPO 4	Soil (non-saline)	78	Faith's PD	0.000873	-0.22	0.22	0.00761	N/A	1
EMPO 4	Soil (saline)	0	Faith's PD	N/A	N/A	N/A	N/A	N/A	N/A
EMPO 4	Subsurface (non-saline)	3	Faith's PD	N/A	N/A	N/A	N/A	N/A	N/A
EMPO 4	Surface (saline)	2	Faith's PD	N/A	N/A	N/A	N/A	N/A	N/A
EMPO 4	Water (non-saline)	8	Faith's PD	-0.24	-0.81	0.56	-0.6	N/A	0.6
EMPO 4	Water (saline)	30	Faith's PD	0.6	0.31	0.79	4.01	N/A	0.001
EMPO 0	All	454	weighted Faith's PD	0.08	-0.01	0.17	1.77	N/A	0.08
EMPO 1	Host-associated	271	weighted Faith's PD	0.08	-0.04	0.19	1.2	N/A	0.2
EMPO 1	Free-living	183	weighted Faith's PD	0.09	-0.05	0.23	1.2	N/A	0.2
EMPO 4	Animal corpus (non-saline)	3	weighted Faith's PD	N/A	N/A	N/A	N/A	N/A	N/A
EMPO 4	Animal corpus (saline)	44	weighted Faith's PD	-0.13	-0.41	0.17	-0.87	N/A	0.4
EMPO 4	Animal distal gut (non-saline)	139	weighted Faith's PD	0.05	-0.11	0.22	0.64	N/A	0.5
EMPO 4	Animal distal gut (saline)	11	weighted Faith's PD	-0.39	-0.81	0.29	N/A	306	0.2
EMPO 4	Animal proximal gut (non-saline)	5	weighted Faith's PD	0.1	-0.87	0.91	N/A	18	0.9
EMPO 4	Animal proximal gut (saline)	12	weighted Faith's PD	0.53	-0.08	0.85	N/A	134	0.08
EMPO 4	Animal secretion (saline)	12	weighted Faith's PD	0.31	-0.34	0.76	N/A	198	0.3
EMPO 4	Fungus corpus (non-saline)	6	weighted Faith's PD	0.6	-0.44	0.95	N/A	14	0.2
EMPO 4	Plant detritus (non-saline)	26	weighted Faith's PD	0.46	0.07	0.72	N/A	1585	0.05
EMPO 4	Plant surface (non-saline)	13	weighted Faith's PD	-0.45	-0.81	0.15	N/A	528	0.12
EMPO 4	Plant surface (saline)	0	weighted Faith's PD	N/A	N/A	N/A	N/A	N/A	N/A
EMPO 4	Sediment (non-saline)	31	weighted Faith's PD	0.35	0	0.63	2.02	N/A	0.05
EMPO 4	Sediment (saline)	31	weighted Faith's PD	-0.19	-0.51	0.17	-0.105	N/A	0.3
EMPO 4	Soil (non-saline)	78	weighted Faith's PD	-6160	-0.23	0.22	-0.05	N/A	1
EMPO 4	Soil (saline)	0	weighted Faith's PD	N/A	N/A	N/A	N/A	N/A	N/A
EMPO 4	Subsurface (non-saline)	3	weighted Faith's PD	N/A	N/A	N/A	N/A	N/A	N/A
EMPO 4	Surface (saline)	2	weighted Faith's PD	N/A	N/A	N/A	N/A	N/A	N/A
EMPO 4	Water (non-saline)	8	weighted Faith's PD	0.12	-0.64	0.76	0.29	N/A	0.8
EMPO 4	Water (saline)	30	weighted Faith's PD	0.42	0.08	0.68	2.48	N/A	0.05

## Sheet: Table S7
Table S7 | The twenty most highly ranked molecules among all microbially-related metabolites (n = 6,588) contributing to separation of environments, identified by machine-learning analysis. Mean ranks are based on impacts derived from SHAP values. Associations with environments are indicated, where + indicates a positive association and – indicates a negative association based on feature abundanc…
Feature ID	Mean rank	Direction	Associated environment	Iterations	Molecular formula	Pathway	Superclass	Class
4492	6.7	–	Soil (non-saline)	20	C20H32	Terpenoids	Diterpenoids	Not annotated
42202	7.85	+	Sediment (saline)	20	Not annotated	Not annotated	Not annotated	Not annotated
7899	10.65	–	Sediment (non-saline)	20	C20H20O5	Shikimates and Phenylpropanoids	Lignans	Dibenzylbutyrolactone lignans
7719	13.7	–	Plant surface (non-saline)	20	C20H28O3	Terpenoids	Diterpenoids	Pimarane and Isopimarane diterpenoids
14598	23.55	+	Subsurface (non-saline)	20	Not annotated	Not annotated	Not annotated	Not annotated
29044	166.85	+	Plant detritus (non-saline)	19	C6H8O4	Carbohydrates	Saccharides	Monosaccharides
12117	181.95	+	Animal distal gut (saline)	19	C24H39NO3	Terpenoids	Steroids	Cholane steroids
24213	192.5	+	Animal secretion (saline)	19	C25H40O3	Fatty acids	Glycerolipids	Monoacylglycerols
150	246.85	–	Soil (non-saline)	18	C8H9N	Alkaloids	Tyrosine alkaloids	Phenylethylamines
15657	377.75	+	Water (non-saline)	18	C15H29N5O5	Carbohydrates	Not annotated	Not annotated
187	428	–	Soil (non-saline)	18	C16H26	Fatty acids	Fatty Acids and Conjugates	Not annotated
6196	520.6	–	Sediment (non-saline)	17	C12H18	Fatty acids	Fatty esters	Not annotated
4542	663.5	+	Water (non-saline)	17	C21H37NO11	Terpenoids	Not annotated	Not annotated
15687	696.4	+	Water (non-saline)	15	C15H29N5O5	Alkaloids	Not annotated	Not annotated
50331	696.5	+	Water (non-saline)	16	Not annotated	Not annotated	Not annotated	Not annotated
15245	761.95	+	Water (non-saline)	15	C12H20O7	Fatty acids	Not annotated	Not annotated
15681	876.9	+	Water (non-saline)	15	C23H43N5O8	Alkaloids	Not annotated	Not annotated
1947	922.55	+	Sediment (saline)	11	C30H52O8	Polyketides	Linear polyketides	Open-chain polyketides
15250	978.5	+	Water (non-saline)	13	C8H12O4	Carbohydrates	Saccharides	Not annotated
48746	982.15	+	Animal distal gut (non-saline)	14	C17H24N2O4	Alkaloids	Ornithine alkaloids	Not annotated

## Sheet: Table S8
Table S8 | Comparison of differentials from songbird runs using different references. For each environment, we ran Spearman correlations between our original run using Animal distal gut (non-saline) as the reference, with one run using the same reference, and with one run using a different reference (Water [saline]).
environment	r (same reference)	r (different reference)
Animal corpus (saline)	0.997893	0.889397
Animal distal gut (non-saline)	0.995524	NA
Animal distal gut (saline)	0.990125	0.898813
Animal proximal gut (saline)	0.995864	0.906566
Animal secretion (saline)	0.990998	0.916982
Fungus corpus (non-saline)	0.982464	0.916816
Plant corpus (non-saline)	0.996491	0.879317
Plant surface (non-saline)	0.868248	0.831926
Plant surface (saline)	0.988008	0.907645
Sediment (non-saline)	0.996668	0.871508
Sediment (saline)	0.996471	0.86769
Soil (non-saline)	0.99673	0.862277
Water (non-saline)	0.905821	0.867871
Water (saline)	0.987217	NA

## Sheet: Table S9
Table S9 | Analysis of microbial taxon beta-diversity across different sampling depths. Results from PERMANOVA tests for the effect of the Earth Microbiome Ontology (EMPO) in explaining beta-diversity in the shotgun metagenomics data for microbial taxa. Depths span three orders of magnitude.
sampling depth	n	factor	k	pseudo-F	p-value
655	724	EMPO 1	2	65.61	0.001
		EMPO 2	4	52.36	0.001
		EMPO 3	9	36.11	0.001
		EMPO 4	19	24.4	0.001
6550	612	EMPO 1	2	70	0.001
		EMPO 2	4	49.79	0.001
		EMPO 3	9	33.66	0.001
		EMPO 4	19	22.87	0.001
65500	273	EMPO 1	2	26.79	0.001
		EMPO 2	4	17.02	0.001
		EMPO 3	7	14.86	0.001
		EMPO 4	17	0.09	0.001

## Sheet: Table S10
Table S10 | Alpha-diversity correlations across different sampling depths. Comparison of results from correlations between LC-MS/MS metabolite richness and microbial taxon richness/Faith’s PD. Depths span three orders of magnitude. Values are Spearman correlation coefficients. P-values are from two-tailed tests, and were adjusted for multiple comparisons using the Benjamini-Hochberg procedure. Va…
			sampling depth = 6,550					sampling depth = 655					sampling depth = 65,500
EMPO	Environment	shotgun_metric	n	r	t	S	p-value	n	r	t	S	p-value	n	r	t	S	p-value
EMPO 0	All	richness	454	0.2	4.23	N/A	0.001	514	0.22	5.19	N/A	0.001	208	0.07	1.01	N/A	0.312
EMPO 1	Host-associated	richness	271	0.19	3.23	N/A	0.01	306	0.17	2.94	N/A	0.003	117	0.00427	0.05	N/A	0.964
EMPO 1	Free-living	richness	183	0.18	2.4	N/A	0.05	208	0.29	4.32	N/A	0.001	91	0.14	1.36	N/A	0.176
EMPO 4	Animal corpus (non-saline)	richness	3	N/A	N/A	N/A	N/A	3	0.5	N/A	2	0.667	3	-0.5	N/A	6	0.667
EMPO 4	Animal corpus (saline)	richness	44	0.39	2.74	N/A	0.01	50	0.04	0.26	N/A	0.793	10	0.15	0.43	N/A	0.676
EMPO 4	Animal distal gut (non-saline)	richness	139	0.000343	0.00401	N/A	1	149	0.11	1.35	N/A	0.18	70	-0.15	1.26	N/A	0.213
EMPO 4	Animal distal gut (saline)	richness	11	-0.12	N/A	274.06	0.7	12	-0.18	N/A	338	0.572	4	-0.4	N/A	14	0.6
EMPO 4	Animal proximal gut (non-saline)	richness	5	-0.21	N/A	24.1	0.7	5	-0.5	N/A	30	0.391	5	-0.4	N/A	28	0.505
EMPO 4	Animal proximal gut (saline)	richness	12	0.73	N/A	76	0.01	17	0.59	N/A	332.7	0.012	6	0.6	N/A	14	0.208
EMPO 4	Animal secretion (saline)	richness	12	0.05	N/A	272	0.9	19	0.05	N/A	1082	0.836	1	N/A	N/A	N/A	N/A
EMPO 4	Fungus corpus (non-saline)	richness	6	0.43	N/A	20	0.4	10	0.15	N/A	140	0.676	0	N/A	N/A	N/A	N/A
EMPO 4	Plant detritus (non-saline)	richness	26	0.74	N/A	750.63	0.001	28	0.78	N/A	811.61	0.001	10	0.48	N/A	86	0.162
EMPO 4	Plant surface (non-saline)	richness	13	-0.36	N/A	494	0.2	13	-0.31	N/A	478	0.297	8	-0.62	N/A	126	0.102
EMPO 4	Plant surface (saline)	richness	0	N/A	N/A	N/A	N/A	0	N/A	N/A	N/A	N/A	0	N/A	N/A	N/A	N/A
EMPO 4	Sediment (non-saline)	richness	31	0.42	2.47	N/A	0.05	34	0.4	2.47	N/A	0.019	12	0.55	2.06	N/A	0.067
EMPO 4	Sediment (saline)	richness	31	0.27	1.52	N/A	0.1	35	0.43	2.73	N/A	0.01	9	0.33	0.94	N/A	0.381
EMPO 4	Soil (non-saline)	richness	78	0.06	0.54	N/A	0.6	93	0.26	2.59	N/A	0.011	31	-0.000807	4.34	N/A	0.997
EMPO 4	Soil (saline)	richness	0	N/A	N/A	N/A	N/A	0	N/A	N/A	N/A	N/A	0	N/A	N/A	N/A	N/A
EMPO 4	Subsurface (non-saline)	richness	3	N/A	N/A	N/A	N/A	3	0.5	N/A	2	0.667	1	N/A	N/A	N/A	N/A
EMPO 4	Surface (saline)	richness	2	N/A	N/A	N/A	N/A	4	-0.2	N/A	12	0.8	2	N/A	N/A	N/A	N/A
EMPO 4	Water (non-saline)	richness	8	0.24	0.6	N/A	0.6	9	0.8	3.53	N/A	0.01	8	0.24	0.6	N/A	0.57
EMPO 4	Water (saline)	richness	30	0.57	3.65	N/A	0.01	30	0.46	2.76	N/A	0.01	28	0.63	4.13	N/A	0.001
EMPO 0	All	Faith's PD	454	0.16	3.52	N/A	0.001	514	0.13	3.07	N/A	0.002	208	0.04	0.6	N/A	0.55
EMPO 1	Host-associated	Faith's PD	271	0.17	2.84	N/A	0.01	306	0.07	1.14	N/A	0.254	117	-0.02	0.19	N/A	0.85
EMPO 1	Free-living	Faith's PD	183	0.14	1.93	N/A	0.06	208	0.24	3.49	N/A	0.001	285	0.11	1.08	N/A	0.285
EMPO 4	Animal corpus (non-saline)	Faith's PD	3	N/A	N/A	N/A	N/A	3	0.5	N/A	2	0.667	3	-0.5	N/A	6	0.667
EMPO 4	Animal corpus (saline)	Faith's PD	44	0.29	1.98	N/A	0.05	50	-0.18	1.26	N/A	0.213	10	0.13	0.36	N/A	0.726
EMPO 4	Animal distal gut (non-saline)	Faith's PD	139	0.02	0.19	N/A	0.8	149	0.09	1.05	N/A	0.297	70	-0.17	1.45	N/A	0.151
EMPO 4	Animal distal gut (saline)	Faith's PD	11	-0.05	N/A	230	0.9	12	-0.45	N/A	414	0.145	4	-0.4	N/A	14	0.6
EMPO 4	Animal proximal gut (non-saline)	Faith's PD	5	0.1	N/A	18	0.9	5	-0.8	N/A	36	0.104	5	0.1	N/A	18	0.873
EMPO 4	Animal proximal gut (saline)	Faith's PD	12	0.72	N/A	80	0.01	17	0.38	N/A	504	0.13	6	0.71	N/A	10	0.111
EMPO 4	Animal secretion (saline)	Faith's PD	12	0.17	N/A	238	0.6	19	0.09	N/A	1036	0.71	1	N/A	N/A	N/A	N/A
EMPO 4	Fungus corpus (non-saline)	Faith's PD	6	0.43	N/A	20	0.4	10	0.02	N/A	162	0.96	0	N/A	N/A	N/A	N/A
EMPO 4	Plant detritus (non-saline)	Faith's PD	26	0.74	N/A	760	0.001	28	0.67	N/A	1190.66	0.001	10	0.48	86	N/A	0.162
EMPO 4	Plant surface (non-saline)	Faith's PD	13	-0.41	N/A	512	0.2	13	-0.42	N/A	518	0.15	8	-0.52	N/A	128	0.183
EMPO 4	Plant surface (saline)	Faith's PD	0	N/A	N/A	N/A	N/A	0	N/A	N/A	N/A	N/A	0	N/A	N/A	N/A	N/A
EMPO 4	Sediment (non-saline)	Faith's PD	31	0.44	2.65	N/A	0.05	34	0.43	2.66	N/A	0.012	12	0.55	2.06	N/A	0.067
EMPO 4	Sediment (saline)	Faith's PD	31	0.09	0.47	N/A	0.6	35	0.15	0.88	N/A	0.384	9	0.25	0.68	N/A	0.516
EMPO 4	Soil (non-saline)	Faith's PD	78	0.000873	0.00761	N/A	1	93	0.17	1.68	N/A	0.096	31	-0.08	0.42	N/A	0.676
EMPO 4	Soil (saline)	Faith's PD	0	N/A	N/A	N/A	N/A	0	N/A	N/A	N/A	N/A	0	N/A	N/A	N/A	N/A
EMPO 4	Subsurface (non-saline)	Faith's PD	3	N/A	N/A	N/A	N/A	3	N/A	N/A	N/A	N/A	1	N/A	N/A	N/A	N/A
EMPO 4	Surface (saline)	Faith's PD	2	N/A	N/A	N/A	N/A	4	-0.2	N/A	12	0.8	2	N/A	N/A	N/A	N/A
EMPO 4	Water (non-saline)	Faith's PD	8	-0.24	-0.6	N/A	0.6	9	0.02	0.04	N/A	0.966	8	-0.38	1.01	N/A	0.352
EMPO 4	Water (saline)	Faith's PD	30	0.6	4.01	N/A	0.001	30	0.4	2.31	N/A	0.029	28	0.53	3.2	N/A	0.004
